# Supplementary material for: 3-(4-Chloro­phen­oxy)-1-(4-meth­oxy­phen­yl)-4-(4-nitro­phen­yl)azetidin-2-one
Source: Acta Crystallogr Sect E Struct Rep Online. 2011 Apr 13;67(Pt 5):o1101–2. doi: 10.1107/S1600536811013018 (PMC3089293; doi:10.1107/S1600536811013018)
Supplement: Supplementary file 1 [file e-67-o1101-sup1.cif]

##############################################################################
#                                                                            #
# This CIF contains the data in a paper accepted for publication in          #
# Acta Crystallographica Section E. It conforms to the requirements of       #
# Notes for Authors for Acta Crystallographica Section E, and has been       #
# peer reviewed under the auspices of the IUCr Commission on Journals.       #
#                                                                            #
# Full details of the Crystallographic Information File format               #
# are given in the paper "The Crystallographic Information File (CIF):       #
# a New Standard Archive File for Crystallography" by S. R. Hall, F. H.      #
# Allen and I. D. Brown [Acta Cryst. (1991), A47, 655-685].                  #
#                                                                            #
# The current version of the core CIF dictionary is obtainable from          #
# ftp://ftp.iucr.org/pub/cif_core.dic.                                       #
#                                                                            #
# Software is freely available for graphical display of the structure(s)     #
# in this CIF. For information consult the CIF software page                 #
# http://www.iucr.org/resources/cif/software.                                #
#                                                                            #
# This file may be used for bona fide research purposes within the           #
# scientific community so long as proper attribution is given to the journal # 
# article from which it was obtained.                                        #
#                                                                            #
##############################################################################
data_global
_audit_creation_method     'PLATON <TABLE ACC> option'
_journal_date_recd_electronic     2011-04-06
_journal_date_accepted     2011-04-07
_journal_name_full     'Acta Crystallographica, Section E'
_journal_year     2011
_journal_volume     67
_journal_issue      5
_journal_page_first     o1101
_journal_page_last     o1102
_journal_paper_category     QO
_journal_coeditor_code     SU2266
_publ_contact_author_name
; Dr. Mehmet Akkurt
;
_publ_contact_author_address
; Department of Physics
  Faculty of Arts and Sciences
  Erciyes University
  38039 Kayseri
  Turkey
;
_publ_contact_author_email     akkurt@erciyes.edu.tr
_publ_contact_author_fax     '+90-352-4374933'
_publ_contact_author_phone     '+90-352-4374901 ext. 33106'
_publ_section_title
;
3-(4-Chlorophenoxy)-1-(4-methoxyphenyl)-4-(4-nitrophenyl)azetidin-2-one
;
loop_
    _publ_author_name
    _publ_author_address
    'Ray J. Butcher'
;
Department of Chemistry,
Howard University,
525 College Street NW,
Washington,
DC 20059,
USA
;
    'Mehmet Akkurt'
;
Department of Physics,
Faculty of Sciences,
Erciyes University,
38039 Kayseri,
Turkey
;
    'Aliasghar Jarrahpour'
;
  Department of Chemistry,
  College of Sciences,
  Shiraz University,
  71454 Shiraz,
  Iran
;
    'Seid Ali Torabi Badrabady'
;
  Department of Chemistry,
  College of Sciences,
  Shiraz University,
  71454 Shiraz,
  Iran
;
data_I
_chemical_name_systematic
;
3-(4-Chlorophenoxy)-1-(4-methoxyphenyl)-4-(4-nitrophenyl)azetidin-2-one
;
_chemical_name_common     ?
_chemical_formula_moiety     'C22 H17 Cl N2 O5'
_chemical_formula_sum     'C22 H17 Cl N2 O5'
_chemical_formula_structural     ?
_chemical_formula_iupac     'C22 H17 Cl N2 O5'
_chemical_formula_weight     424.83
_chemical_melting_point     ?
_symmetry_cell_setting     monoclinic
_symmetry_space_group_name_H-M     'P 21/n'
_symmetry_space_group_name_Hall     '-P 2yn'
loop_
    _symmetry_equiv_pos_site_id
    _symmetry_equiv_pos_as_xyz
    1 x,y,z
    2 1/2-x,1/2+y,1/2-z
    3 -x,-y,-z
    4 1/2+x,1/2-y,1/2+z
_cell_length_a     6.0863(2)
_cell_length_b     20.0855(7)
_cell_length_c     17.3819(7)
_cell_angle_alpha     90
_cell_angle_beta     97.419(4)
_cell_angle_gamma     90
_cell_volume     2107.09(13)
_cell_formula_units_Z     4
_cell_measurement_reflns_used     6350
_cell_measurement_theta_min     5.1382
_cell_measurement_theta_max     37.4751
_cell_measurement_temperature     123(2)
_exptl_crystal_description     needle
_exptl_crystal_colour     colourless
_exptl_crystal_size_max     0.49
_exptl_crystal_size_mid     0.17
_exptl_crystal_size_min     0.14
_exptl_crystal_size_rad     ?
_exptl_crystal_density_diffrn     1.339
_exptl_crystal_density_meas     ?
_exptl_crystal_density_method     'Not Measured'
_exptl_crystal_F_000     880
_exptl_absorpt_coefficient_mu     0.217
_exptl_absorpt_correction_type     multi-scan
_exptl_absorpt_process_details
;
(<i>CrysAlis PRO</i>; Oxford Diffraction, 2007)
;
_exptl_absorpt_correction_T_min     0.901
_exptl_absorpt_correction_T_max     0.970
_exptl_special_details
;
Spectroscopic data for the title c ompound:
IR (KBr, cm^-1^): 1744.5 (CO, \b-lactam).
^1^H-NMR (250 MHz, CDCl~3~) \d (p.p.m.): 3.67 (OMe, s, 3H), 5.88
(H-4, d, 1H, <i>J</i> = 5.0), 5.95 (H-3, d, 1H, <i>J</i> = 5.0), 6.78--8.14
(aromatic protons as a doublet at 6.80, a doublet at 6.90, a doublet at 7.15,
a doublet at 7.23, a doublet at 7.61, a doublet at 8.12, 12H). ^13^C-NMR (62.9
MHz, CDCl~3~) \d (p.p.m.): 55.6 (OMe), 60.3 (C-4), 81.3 (C-3), 115.1--156.6
(aromatic carbons), 161.8 (CO, \b-lactam).
;
_diffrn_ambient_temperature     123(2)
_diffrn_radiation_type     MoK\a
_diffrn_radiation_wavelength     0.71073
_diffrn_radiation_source     'Enhance (Mo) X-ray Source'
_diffrn_radiation_monochromator     graphite
_diffrn_measurement_device_type     'Oxford Diffraction Xcalibur Ruby Gemini'
_diffrn_measurement_method     '\w scans'
_diffrn_detector_area_resol_mean     10.5081
_diffrn_reflns_number     20727
_diffrn_reflns_av_R_equivalents     0.0410
_diffrn_reflns_av_sigmaI/netI     0.0634
_diffrn_reflns_theta_min     5.21
_diffrn_reflns_theta_max     37.56
_diffrn_reflns_theta_full     25.00
_diffrn_measured_fraction_theta_max     0.943
_diffrn_measured_fraction_theta_full     0.988
_diffrn_reflns_limit_h_min     -10
_diffrn_reflns_limit_h_max     6
_diffrn_reflns_limit_k_min     -34
_diffrn_reflns_limit_k_max     29
_diffrn_reflns_limit_l_min     -29
_diffrn_reflns_limit_l_max     27
_diffrn_reflns_reduction_process
;
;
_diffrn_standards_number     ?
_diffrn_standards_interval_count     ?
_diffrn_standards_interval_time     ?
_diffrn_standards_decay_%     ?
_refine_special_details
;
Refinement on <i>F</i>^2^ for ALL reflections except those flagged by the user
for potential systematic errors. Weighted <i>R</i>-factors <i>wR</i> and all
goodnesses of fit <i>S</i> are based on <i>F</i>^2^, conventional
<i>R</i>-factors <i>R</i> are based on <i>F</i>, with <i>F</i> set to zero for
negative <i>F</i>^2^. The observed criterion of <i>F</i>^2^ > \s(<i>F</i>^2^)
is used only for calculating -<i>R</i>-factor-obs <i>etc</i>. and is not
relevant to the choice of reflections for refinement. <i>R</i>-factors based
on <i>F</i>^2^ are statistically about twice as large as those based on
<i>F</i>, and <i>R</i>-factors based on ALL data will be even larger.
;
_reflns_number_total     10522
_reflns_number_gt     7301
_reflns_threshold_expression     I>2\s(I)
_refine_ls_structure_factor_coef     Fsqd
_refine_ls_matrix_type     full
_refine_ls_R_factor_all     0.1088
_refine_ls_R_factor_gt     0.0743
_refine_ls_wR_factor_gt     0.1723
_refine_ls_wR_factor_ref     0.1903
_refine_ls_goodness_of_fit_ref     1.077
_refine_ls_restrained_S_all     1.077
_refine_ls_number_reflns     10522
_refine_ls_number_parameters     272
_refine_ls_number_restraints     0
_refine_ls_number_constraints     ?
_refine_ls_hydrogen_treatment     constr
_refine_ls_weighting_scheme     calc
_refine_ls_weighting_details
         'calc w=1/[\s^2^(Fo^2^)+(0.0816P)^2^+0.3529P] where P=(Fo^2^+2Fc^2^)/3'
_atom_sites_solution_hydrogens     geom
_atom_sites_solution_primary     direct
_atom_sites_solution_secondary     difmap
_refine_ls_shift/su_max     0.001
_refine_ls_shift/su_mean     0.000
_refine_diff_density_max     0.667
_refine_diff_density_min     -0.584
_refine_ls_extinction_method     'none'
_refine_ls_abs_structure_details     ?
_refine_ls_abs_structure_Flack     .
loop_
    _atom_type_symbol
    _atom_type_description
    _atom_type_scat_dispersion_real
    _atom_type_scat_dispersion_imag
    _atom_type_scat_source
    C C 0.0033 0.0016 ' International Tables Vol C Tables 4.2.6.8 and 6.1.1.4'
    H H 0.0000 0.0000 ' International Tables Vol C Tables 4.2.6.8 and 6.1.1.4'
    Cl Cl 0.1484 0.1585 ' International Tables Vol C Tables 4.2.6.8 and 6.1.1.4'
    N N 0.0061 0.0033 ' International Tables Vol C Tables 4.2.6.8 and 6.1.1.4'
    O O 0.0106 0.0060 ' International Tables Vol C Tables 4.2.6.8 and 6.1.1.4'
_computing_data_collection     '<i>CrysAlis PRO</i> (Oxford Diffraction, 2007)'
_computing_cell_refinement     '<i>CrysAlis PRO</i> (Oxford Diffraction, 2007)'
_computing_data_reduction     '<i>CrysAlis RED</i> (Oxford Diffraction, 2007)'
_computing_structure_solution     '<i>SHELXS97</i> (Sheldrick, 2008)'
_computing_structure_refinement     '<i>SHELXL97</i> (Sheldrick, 2008)'
_computing_molecular_graphics     '<i>ORTEP-3 for Windows</i> (Farrugia, 1997)'
_computing_publication_material
                  '<i>WinGx</i> (Farrugia, 1999) and <i>PLATON</i> (Spek, 2009)'
loop_
    _atom_site_type_symbol
    _atom_site_label
    _atom_site_fract_x
    _atom_site_fract_y
    _atom_site_fract_z
    _atom_site_U_iso_or_equiv
    _atom_site_thermal_displace_type
    _atom_site_calc_flag
    _atom_site_refinement_flags
    _atom_site_occupancy
    _atom_site_disorder_assembly
    _atom_site_disorder_group
    Cl Cl1 0.37871(8) 1.01738(2) 0.70470(3) 0.04300(10)
                                                      Uani d . 1.000 . .
    O O1 0.95577(17) 0.64289(6) 0.55371(7) 0.0251(3) Uani d . 1.000 . .
    O O2 0.74828(16) 0.75343(5) 0.65041(6) 0.0193(2) Uani d . 1.000 . .
    O O3 0.5101(3) 0.65839(9) 0.99331(8) 0.0549(6) Uani d . 1.000 . .
    O O4 0.1603(3) 0.67723(9) 0.95892(8) 0.0507(5) Uani d . 1.000 . .
    O O5 0.54345(18) 0.33051(5) 0.59384(7) 0.0258(3) Uani d . 1.000 . .
    N N1 0.62898(18) 0.60647(6) 0.60078(7) 0.0175(3) Uani d . 1.000 . .
    N N2 0.3499(3) 0.66717(8) 0.94411(8) 0.0341(4) Uani d . 1.000 . .
    C C1 0.7794(2) 0.65032(7) 0.57845(8) 0.0184(3) Uani d . 1.000 . .
    C C2 0.6374(2) 0.71011(7) 0.59484(8) 0.0176(3) Uani d . 1.000 . .
    C C3 0.4744(2) 0.65738(7) 0.62320(8) 0.0170(3) Uani d . 1.000 . .
    C C4 0.6499(2) 0.81410(7) 0.66070(8) 0.0175(3) Uani d . 1.000 . .
    C C5 0.7820(2) 0.86043(7) 0.70490(8) 0.0222(3) Uani d . 1.000 . .
    C C6 0.6991(3) 0.92302(8) 0.71847(9) 0.0258(4) Uani d . 1.000 . .
    C C7 0.4823(3) 0.93834(8) 0.68819(10) 0.0266(4) Uani d . 1.000 . .
    C C8 0.3492(2) 0.89266(8) 0.64457(10) 0.0263(4) Uani d . 1.000 . .
    C C9 0.4332(2) 0.82983(7) 0.63096(9) 0.0224(3) Uani d . 1.000 . .
    C C10 0.4462(2) 0.65906(7) 0.70792(7) 0.0165(3) Uani d . 1.000 . .
    C C11 0.2574(2) 0.68941(7) 0.72993(8) 0.0202(3) Uani d . 1.000 . .
    C C12 0.2254(2) 0.69232(8) 0.80772(8) 0.0229(4) Uani d . 1.000 . .
    C C13 0.3852(3) 0.66479(7) 0.86185(8) 0.0223(3) Uani d . 1.000 . .
    C C14 0.5750(3) 0.63433(8) 0.84242(8) 0.0232(3) Uani d . 1.000 . .
    C C15 0.6038(2) 0.63173(7) 0.76442(8) 0.0202(3) Uani d . 1.000 . .
    C C16 0.6116(2) 0.53648(7) 0.59893(7) 0.0166(3) Uani d . 1.000 . .
    C C17 0.4208(2) 0.50585(7) 0.61868(8) 0.0196(3) Uani d . 1.000 . .
    C C18 0.4028(2) 0.43687(7) 0.61633(8) 0.0207(3) Uani d . 1.000 . .
    C C19 0.5751(2) 0.39828(7) 0.59468(8) 0.0193(3) Uani d . 1.000 . .
    C C20 0.7656(2) 0.42899(7) 0.57502(8) 0.0203(3) Uani d . 1.000 . .
    C C21 0.7837(2) 0.49782(7) 0.57686(8) 0.0194(3) Uani d . 1.000 . .
    C C22 0.7363(3) 0.29027(8) 0.59211(10) 0.0280(4) Uani d . 1.000 . .
    H H2A 0.57270 0.73370 0.54650 0.0210 Uiso c R 1.000 . .
    H H3A 0.32890 0.65630 0.58920 0.0200 Uiso c R 1.000 . .
    H H5A 0.92920 0.84910 0.72580 0.0270 Uiso c R 1.000 . .
    H H6A 0.78900 0.95500 0.74800 0.0310 Uiso c R 1.000 . .
    H H8A 0.20170 0.90400 0.62410 0.0320 Uiso c R 1.000 . .
    H H9A 0.34280 0.79790 0.60150 0.0270 Uiso c R 1.000 . .
    H H11A 0.15010 0.70820 0.69150 0.0240 Uiso c R 1.000 . .
    H H12A 0.09710 0.71270 0.82310 0.0270 Uiso c R 1.000 . .
    H H14A 0.68190 0.61580 0.88120 0.0280 Uiso c R 1.000 . .
    H H15A 0.73230 0.61110 0.74950 0.0240 Uiso c R 1.000 . .
    H H17A 0.30350 0.53210 0.63370 0.0230 Uiso c R 1.000 . .
    H H18A 0.27280 0.41600 0.62950 0.0250 Uiso c R 1.000 . .
    H H20A 0.88320 0.40270 0.56030 0.0240 Uiso c R 1.000 . .
    H H21A 0.91320 0.51870 0.56310 0.0230 Uiso c R 1.000 . .
    H H22A 0.69550 0.24320 0.59390 0.0420 Uiso c R 1.000 . .
    H H22B 0.84530 0.30090 0.63700 0.0420 Uiso c R 1.000 . .
    H H22C 0.80030 0.29910 0.54420 0.0420 Uiso c R 1.000 . .
loop_
    _atom_site_aniso_label
    _atom_site_aniso_U_11
    _atom_site_aniso_U_22
    _atom_site_aniso_U_33
    _atom_site_aniso_U_12
    _atom_site_aniso_U_13
    _atom_site_aniso_U_23
    Cl1 0.0412(2) 0.0256(2) 0.0610(3) 0.0126(2) 0.0016(2) -0.0114(2)
    O1 0.0172(4) 0.0272(5) 0.0331(5) -0.0022(4) 0.0115(4) -0.0070(4)
    O2 0.0166(4) 0.0173(4) 0.0233(4) 0.0020(3) 0.0005(3) -0.0029(3)
    O3 0.0564(9) 0.0853(13) 0.0211(6) -0.0004(9) -0.0024(6) -0.0015(7)
    O4 0.0568(9) 0.0691(11) 0.0309(7) 0.0223(8) 0.0234(6) 0.0011(6)
    O5 0.0219(5) 0.0174(5) 0.0383(6) 0.0011(4) 0.0049(4) -0.0006(4)
    N1 0.0132(4) 0.0185(5) 0.0218(5) 0.0004(4) 0.0063(4) -0.0034(4)
    N2 0.0454(8) 0.0378(8) 0.0200(6) 0.0035(7) 0.0076(6) -0.0022(5)
    C1 0.0154(5) 0.0212(6) 0.0191(5) -0.0009(4) 0.0039(4) -0.0037(4)
    C2 0.0159(5) 0.0188(5) 0.0184(5) 0.0001(4) 0.0029(4) -0.0021(4)
    C3 0.0125(4) 0.0196(6) 0.0190(5) 0.0020(4) 0.0027(4) -0.0026(4)
    C4 0.0168(5) 0.0166(5) 0.0193(5) 0.0010(4) 0.0027(4) -0.0002(4)
    C5 0.0217(6) 0.0207(6) 0.0230(6) 0.0017(5) -0.0015(5) -0.0030(5)
    C6 0.0273(6) 0.0210(6) 0.0277(7) 0.0020(6) -0.0020(5) -0.0049(5)
    C7 0.0288(7) 0.0198(6) 0.0312(7) 0.0055(6) 0.0034(6) -0.0038(5)
    C8 0.0194(6) 0.0236(7) 0.0352(8) 0.0047(5) 0.0008(5) -0.0014(6)
    C9 0.0165(5) 0.0206(6) 0.0294(7) 0.0008(5) 0.0006(5) -0.0025(5)
    C10 0.0136(4) 0.0170(5) 0.0190(5) -0.0001(4) 0.0030(4) -0.0021(4)
    C11 0.0163(5) 0.0228(6) 0.0221(6) 0.0035(5) 0.0045(4) -0.0009(5)
    C12 0.0224(6) 0.0261(7) 0.0216(6) 0.0028(5) 0.0080(5) -0.0027(5)
    C13 0.0277(6) 0.0219(6) 0.0180(5) -0.0021(5) 0.0059(5) -0.0033(5)
    C14 0.0245(6) 0.0235(6) 0.0208(6) 0.0003(5) -0.0002(5) 0.0006(5)
    C15 0.0168(5) 0.0216(6) 0.0219(6) 0.0026(5) 0.0016(4) -0.0008(5)
    C16 0.0139(4) 0.0176(5) 0.0185(5) 0.0003(4) 0.0028(4) -0.0032(4)
    C17 0.0134(4) 0.0201(6) 0.0257(6) 0.0011(4) 0.0046(4) -0.0020(5)
    C18 0.0147(5) 0.0216(6) 0.0260(6) -0.0010(5) 0.0035(4) 0.0006(5)
    C19 0.0178(5) 0.0190(6) 0.0208(6) -0.0002(5) 0.0013(4) -0.0014(4)
    C20 0.0175(5) 0.0210(6) 0.0233(6) 0.0027(5) 0.0056(4) -0.0029(5)
    C21 0.0157(5) 0.0204(6) 0.0231(6) 0.0004(5) 0.0063(4) -0.0028(5)
    C22 0.0270(7) 0.0204(6) 0.0372(8) 0.0041(6) 0.0069(6) 0.0013(6)
_geom_special_details
;
Bond distances, angles <i>etc</i>. have been calculated using the rounded
fractional coordinates. All su's are estimated from the variances of the
(full) variance-covariance matrix. The cell e.s.d.'s are taken into account in
the estimation of distances, angles and torsion angles
;
loop_
    _geom_bond_atom_site_label_1
    _geom_bond_atom_site_label_2
    _geom_bond_site_symmetry_1
    _geom_bond_site_symmetry_2
    _geom_bond_distance
    _geom_bond_publ_flag
    Cl1 C7 . . 1.7456(17) no
    O1 C1 . . 1.2160(16) no
    O2 C2 . . 1.4061(17) no
    O2 C4 . . 1.3795(17) no
    O3 N2 . . 1.224(2) no
    O4 N2 . . 1.231(3) no
    O5 C19 . . 1.3746(17) no
    O5 C22 . . 1.429(2) no
    N1 C1 . . 1.3625(18) no
    N1 C3 . . 1.4756(18) no
    N1 C16 . . 1.4098(19) no
    N2 C13 . . 1.474(2) no
    C1 C2 . . 1.5277(19) no
    C2 C3 . . 1.5733(19) no
    C3 C10 . . 1.5048(18) no
    C4 C5 . . 1.3940(19) no
    C4 C9 . . 1.3894(18) no
    C5 C6 . . 1.386(2) no
    C6 C7 . . 1.391(3) no
    C7 C8 . . 1.384(2) no
    C8 C9 . . 1.393(2) no
    C10 C11 . . 1.3971(18) no
    C10 C15 . . 1.3938(18) no
    C11 C12 . . 1.3920(19) no
    C12 C13 . . 1.379(2) no
    C13 C14 . . 1.387(2) no
    C14 C15 . . 1.390(2) no
    C16 C17 . . 1.3957(18) no
    C16 C21 . . 1.3968(18) no
    C17 C18 . . 1.390(2) no
    C18 C19 . . 1.3943(18) no
    C19 C20 . . 1.3942(18) no
    C20 C21 . . 1.387(2) no
    C2 H2A . . 1.0000 no
    C3 H3A . . 1.0000 no
    C5 H5A . . 0.9500 no
    C6 H6A . . 0.9500 no
    C8 H8A . . 0.9500 no
    C9 H9A . . 0.9500 no
    C11 H11A . . 0.9500 no
    C12 H12A . . 0.9500 no
    C14 H14A . . 0.9500 no
    C15 H15A . . 0.9500 no
    C17 H17A . . 0.9500 no
    C18 H18A . . 0.9500 no
    C20 H20A . . 0.9500 no
    C21 H21A . . 0.9500 no
    C22 H22A . . 0.9800 no
    C22 H22B . . 0.9800 no
    C22 H22C . . 0.9800 no
loop_
    _geom_angle_atom_site_label_1
    _geom_angle_atom_site_label_2
    _geom_angle_atom_site_label_3
    _geom_angle_site_symmetry_1
    _geom_angle_site_symmetry_2
    _geom_angle_site_symmetry_3
    _geom_angle
    _geom_angle_publ_flag
    C2 O2 C4 . . . 117.25(10) no
    C19 O5 C22 . . . 116.49(11) no
    C1 N1 C3 . . . 95.86(11) no
    C1 N1 C16 . . . 133.57(12) no
    C3 N1 C16 . . . 130.43(11) no
    O3 N2 O4 . . . 124.14(15) no
    O3 N2 C13 . . . 118.06(17) no
    O4 N2 C13 . . . 117.79(15) no
    O1 C1 N1 . . . 132.67(14) no
    O1 C1 C2 . . . 135.15(13) no
    N1 C1 C2 . . . 92.17(10) no
    O2 C2 C1 . . . 112.44(10) no
    O2 C2 C3 . . . 117.87(11) no
    C1 C2 C3 . . . 85.64(10) no
    N1 C3 C2 . . . 86.24(9) no
    N1 C3 C10 . . . 115.54(11) no
    C2 C3 C10 . . . 116.60(11) no
    O2 C4 C5 . . . 115.60(11) no
    O2 C4 C9 . . . 124.03(12) no
    C5 C4 C9 . . . 120.36(13) no
    C4 C5 C6 . . . 120.17(13) no
    C5 C6 C7 . . . 119.00(15) no
    Cl1 C7 C6 . . . 118.97(13) no
    Cl1 C7 C8 . . . 119.66(13) no
    C6 C7 C8 . . . 121.37(15) no
    C7 C8 C9 . . . 119.47(13) no
    C4 C9 C8 . . . 119.62(13) no
    C3 C10 C11 . . . 118.66(11) no
    C3 C10 C15 . . . 121.71(11) no
    C11 C10 C15 . . . 119.63(12) no
    C10 C11 C12 . . . 120.50(12) no
    C11 C12 C13 . . . 118.11(13) no
    N2 C13 C12 . . . 118.08(15) no
    N2 C13 C14 . . . 118.74(14) no
    C12 C13 C14 . . . 123.17(13) no
    C13 C14 C15 . . . 117.90(14) no
    C10 C15 C14 . . . 120.69(13) no
    N1 C16 C17 . . . 119.76(12) no
    N1 C16 C21 . . . 120.26(11) no
    C17 C16 C21 . . . 119.99(13) no
    C16 C17 C18 . . . 119.81(12) no
    C17 C18 C19 . . . 120.19(12) no
    O5 C19 C18 . . . 116.37(12) no
    O5 C19 C20 . . . 123.73(12) no
    C18 C19 C20 . . . 119.90(13) no
    C19 C20 C21 . . . 120.10(12) no
    C16 C21 C20 . . . 120.02(12) no
    O2 C2 H2A . . . 113.00 no
    C1 C2 H2A . . . 113.00 no
    C3 C2 H2A . . . 113.00 no
    N1 C3 H3A . . . 112.00 no
    C2 C3 H3A . . . 112.00 no
    C10 C3 H3A . . . 112.00 no
    C4 C5 H5A . . . 120.00 no
    C6 C5 H5A . . . 120.00 no
    C5 C6 H6A . . . 121.00 no
    C7 C6 H6A . . . 120.00 no
    C7 C8 H8A . . . 120.00 no
    C9 C8 H8A . . . 120.00 no
    C4 C9 H9A . . . 120.00 no
    C8 C9 H9A . . . 120.00 no
    C10 C11 H11A . . . 120.00 no
    C12 C11 H11A . . . 120.00 no
    C11 C12 H12A . . . 121.00 no
    C13 C12 H12A . . . 121.00 no
    C13 C14 H14A . . . 121.00 no
    C15 C14 H14A . . . 121.00 no
    C10 C15 H15A . . . 120.00 no
    C14 C15 H15A . . . 120.00 no
    C16 C17 H17A . . . 120.00 no
    C18 C17 H17A . . . 120.00 no
    C17 C18 H18A . . . 120.00 no
    C19 C18 H18A . . . 120.00 no
    C19 C20 H20A . . . 120.00 no
    C21 C20 H20A . . . 120.00 no
    C16 C21 H21A . . . 120.00 no
    C20 C21 H21A . . . 120.00 no
    O5 C22 H22A . . . 109.00 no
    O5 C22 H22B . . . 109.00 no
    O5 C22 H22C . . . 109.00 no
    H22A C22 H22B . . . 109.00 no
    H22A C22 H22C . . . 109.00 no
    H22B C22 H22C . . . 110.00 no
loop_
    _geom_torsion_atom_site_label_1
    _geom_torsion_atom_site_label_2
    _geom_torsion_atom_site_label_3
    _geom_torsion_atom_site_label_4
    _geom_torsion_site_symmetry_1
    _geom_torsion_site_symmetry_2
    _geom_torsion_site_symmetry_3
    _geom_torsion_site_symmetry_4
    _geom_torsion
    _geom_torsion_publ_flag
    C4 O2 C2 C1 . . . . 170.01(11) no
    C4 O2 C2 C3 . . . . -92.79(14) no
    C2 O2 C4 C5 . . . . -168.40(12) no
    C2 O2 C4 C9 . . . . 12.45(19) no
    C22 O5 C19 C18 . . . . -163.97(13) no
    C22 O5 C19 C20 . . . . 16.4(2) no
    C3 N1 C1 O1 . . . . 178.91(16) no
    C3 N1 C1 C2 . . . . -2.36(11) no
    C16 N1 C1 O1 . . . . -5.2(3) no
    C16 N1 C1 C2 . . . . 173.55(14) no
    C1 N1 C3 C2 . . . . 2.30(11) no
    C1 N1 C3 C10 . . . . -115.47(12) no
    C16 N1 C3 C2 . . . . -173.81(13) no
    C16 N1 C3 C10 . . . . 68.42(18) no
    C1 N1 C16 C17 . . . . -172.79(14) no
    C1 N1 C16 C21 . . . . 6.7(2) no
    C3 N1 C16 C17 . . . . 1.9(2) no
    C3 N1 C16 C21 . . . . -178.63(13) no
    O3 N2 C13 C12 . . . . -162.24(17) no
    O3 N2 C13 C14 . . . . 18.6(2) no
    O4 N2 C13 C12 . . . . 18.5(2) no
    O4 N2 C13 C14 . . . . -160.65(17) no
    O1 C1 C2 O2 . . . . -60.7(2) no
    O1 C1 C2 C3 . . . . -179.12(17) no
    N1 C1 C2 O2 . . . . 120.62(12) no
    N1 C1 C2 C3 . . . . 2.21(10) no
    O2 C2 C3 N1 . . . . -115.16(12) no
    O2 C2 C3 C10 . . . . 1.60(17) no
    C1 C2 C3 N1 . . . . -2.04(9) no
    C1 C2 C3 C10 . . . . 114.72(12) no
    N1 C3 C10 C11 . . . . -159.77(12) no
    N1 C3 C10 C15 . . . . 20.76(18) no
    C2 C3 C10 C11 . . . . 101.14(14) no
    C2 C3 C10 C15 . . . . -78.33(17) no
    O2 C4 C5 C6 . . . . 179.78(13) no
    C9 C4 C5 C6 . . . . -1.0(2) no
    O2 C4 C9 C8 . . . . -179.94(13) no
    C5 C4 C9 C8 . . . . 1.0(2) no
    C4 C5 C6 C7 . . . . 0.8(2) no
    C5 C6 C7 Cl1 . . . . -179.53(12) no
    C5 C6 C7 C8 . . . . -0.5(2) no
    Cl1 C7 C8 C9 . . . . 179.44(12) no
    C6 C7 C8 C9 . . . . 0.4(3) no
    C7 C8 C9 C4 . . . . -0.6(2) no
    C3 C10 C11 C12 . . . . -179.70(13) no
    C15 C10 C11 C12 . . . . -0.2(2) no
    C3 C10 C15 C14 . . . . 179.50(13) no
    C11 C10 C15 C14 . . . . 0.0(2) no
    C10 C11 C12 C13 . . . . 0.3(2) no
    C11 C12 C13 N2 . . . . -179.27(14) no
    C11 C12 C13 C14 . . . . -0.2(2) no
    N2 C13 C14 C15 . . . . 179.09(14) no
    C12 C13 C14 C15 . . . . 0.0(2) no
    C13 C14 C15 C10 . . . . 0.1(2) no
    N1 C16 C17 C18 . . . . 179.53(12) no
    C21 C16 C17 C18 . . . . 0.0(2) no
    N1 C16 C21 C20 . . . . -179.90(12) no
    C17 C16 C21 C20 . . . . -0.4(2) no
    C16 C17 C18 C19 . . . . 0.3(2) no
    C17 C18 C19 O5 . . . . -179.93(13) no
    C17 C18 C19 C20 . . . . -0.3(2) no
    O5 C19 C20 C21 . . . . 179.54(13) no
    C18 C19 C20 C21 . . . . -0.1(2) no
    C19 C20 C21 C16 . . . . 0.4(2) no
loop_
    _geom_hbond_atom_site_label_D
    _geom_hbond_atom_site_label_H
    _geom_hbond_atom_site_label_A
    _geom_hbond_site_symmetry_A
    _geom_hbond_distance_DH
    _geom_hbond_distance_HA
    _geom_hbond_distance_DA
    _geom_hbond_angle_DHA
    _geom_hbond_publ_flag
    C2 H2A O4 4_564 1.00 2.45 3.287(2) 141 yes
    C3 H3A O1 1_455 1.00 2.29 3.2439(17) 159 yes
    C15 H15A N1 . 0.95 2.58 2.9127(18) 101 no
    C20 H20A O1 3_766 0.95 2.50 3.3086(18) 144 yes
    C21 H21A O1 . 0.95 2.52 3.1397(18) 123 yes
    C6 H6A Cg4 2_656 0.95 2.71 3.4145(17) 131 yes
