# Supplementary material for: 3-(4-Chloro­phen­oxy)-1-(4-meth­oxy­phen­yl)-4-(4-nitro­phen­yl)azetidin-2-one
Source: Acta Crystallogr Sect E Struct Rep Online. 2011 Apr 13;67(Pt 5):o1101–2. doi: 10.1107/S1600536811013018 (PMC3089293; doi:10.1107/S1600536811013018)
Supplement: Supplementary file 2 [file e-67-o1101-Isup2.hkl]

# 
# h,k,l, Fc-squared, Fo-squared, sigma(Fo-squared) and status flag 
# 
data_I
_shelx_title ' t-b-25' 
_shelx_refln_list_code          4 
_shelx_F_calc_maximum      245.23 
_exptl_crystal_F_000       880.00 
_reflns_d_resolution_high  0.5829 
 
loop_ 
 _symmetry_equiv_pos_as_xyz 
 'x, y, z' 
 '-x+1/2, y+1/2, -z+1/2' 
 '-x, -y, -z' 
 'x-1/2, -y-1/2, z-1/2' 
 
_cell_length_a     6.0863 
_cell_length_b    20.0855 
_cell_length_c    17.3819 
_cell_angle_alpha  90.000 
_cell_angle_beta   97.419 
_cell_angle_gamma  90.000 
 
_shelx_F_squared_multiplier     1.000 
 
loop_ 
 _refln_index_h 
 _refln_index_k 
 _refln_index_l 
 _refln_F_squared_calc 
 _refln_F_squared_meas 
 _refln_F_squared_sigma 
 _refln_observed_status 
   2   0   0      661.11      752.02     18.15 o 
   4   0   0      153.70      110.97     10.08 o 
   6   0   0     1219.36     1342.90     34.01 o 
   8   0   0      280.19      292.58     15.95 o 
  10   0   0       69.47       48.48     15.17 o 
   2   1   0       88.67      116.92      5.54 o 
   3   1   0     1020.46     1237.00     43.21 o 
   4   1   0     1135.98     1352.07     22.27 o 
   5   1   0      744.76      777.18     20.16 o 
   6   1   0     1212.29     1244.47     23.46 o 
   7   1   0       40.12       37.69      4.64 o 
   8   1   0       33.70       44.91      4.76 o 
   9   1   0        0.15        5.09      4.87 o 
  10   1   0        0.25       11.68      8.02 o 
   2   2   0     1123.94     1389.99     53.18 o 
   3   2   0     1882.35     2474.73     41.38 o 
   4   2   0     2115.29     2381.58     30.00 o 
   5   2   0      139.44      154.78      9.52 o 
   6   2   0        9.52       11.29      2.83 o 
   7   2   0       28.90       31.21      4.19 o 
   8   2   0        0.97        7.63      3.30 o 
   9   2   0       14.92       15.56      5.62 o 
  10   2   0      230.55      220.80     28.73 o 
   2   3   0      488.75      596.37      9.87 o 
   3   3   0       69.49       95.27      4.82 o 
   4   3   0        1.21        4.24      2.64 o 
   5   3   0        7.43       10.59      2.26 o 
   6   3   0      178.93      203.46     12.23 o 
   7   3   0       52.28       48.94      4.86 o 
   8   3   0      240.00      249.84     10.87 o 
   9   3   0       79.38       78.96      8.47 o 
  10   3   0        9.29       24.84     14.15 o 
   1   4   0     7056.66     7913.48     45.99 o 
   2   4   0     4966.44     5844.71    130.49 o 
   3   4   0       45.41       74.37      3.85 o 
   4   4   0       79.85       79.32      4.60 o 
   5   4   0        2.07        0.87      2.13 o 
   6   4   0       57.10       61.23      5.09 o 
   7   4   0        0.01        1.50      2.81 o 
   8   4   0      170.24      165.37      9.44 o 
   9   4   0      152.80      139.04     12.00 o 
  10   4   0       10.52       29.56     12.97 o 
   1   5   0      614.19      602.64     33.10 o 
   2   5   0     7421.45     8178.25     71.63 o 
   3   5   0     2000.63     2164.08     40.05 o 
   4   5   0      384.29      429.18     11.12 o 
   5   5   0      328.60      337.20     10.58 o 
   6   5   0      252.94      248.79     10.69 o 
   7   5   0        5.02        4.82      3.03 o 
   8   5   0       15.06       18.54      6.16 o 
   9   5   0       27.27       21.20      5.84 o 
  10   5   0       85.77      110.13     21.43 o 
   0   6   0    35227.45    38934.60    139.14 o 
   1   6   0    10499.42    11546.30     94.62 o 
   2   6   0     3404.84     3625.16     47.18 o 
   3   6   0      120.29      156.11      6.39 o 
   4   6   0      217.34      198.48      7.39 o 
   5   6   0       30.24       37.72      4.61 o 
   6   6   0        0.51        3.95      2.71 o 
   7   6   0       69.31       94.55      7.47 o 
   8   6   0       42.40       46.56     10.01 o 
   9   6   0       40.92       38.36      8.44 o 
   1   7   0     1404.57     1771.01     20.60 o 
   2   7   0      116.16      129.11      9.45 o 
   3   7   0      624.51      732.77     14.62 o 
   4   7   0      546.00      503.61     13.02 o 
   5   7   0      188.56      188.54      9.28 o 
   6   7   0      453.68      406.90     14.24 o 
   7   7   0       31.98       45.68      5.48 o 
   8   7   0       10.89       17.22      6.85 o 
   9   7   0        8.98       15.57      6.52 o 
   0   8   0       67.12       50.09      4.95 o 
   1   8   0      964.09     1016.29     15.92 o 
   2   8   0       39.89       33.06      5.61 o 
   3   8   0     1623.68     1622.11     26.18 o 
   4   8   0      289.09      270.16      9.85 o 
   5   8   0     1035.34     1034.07     31.25 o 
   6   8   0      119.34      120.51      7.89 o 
   7   8   0       30.36       23.19      4.62 o 
   8   8   0        5.90        9.39      5.82 o 
   9   8   0      144.46      107.24     13.71 o 
   1   9   0      738.57      702.23     13.31 o 
   2   9   0        0.17        1.16      5.35 o 
   3   9   0       16.17       22.29      7.13 o 
   4   9   0      766.54      716.70     20.19 o 
   5   9   0        0.53       10.42      3.06 o 
   6   9   0      720.75      715.88     19.01 o 
   7   9   0      114.33      100.48     10.14 o 
   8   9   0       36.39       47.94     14.52 o 
   9   9   0        0.13        7.30      6.66 o 
   0  10   0      254.10      327.73     18.90 o 
   1  10   0     2094.35     2341.54    135.78 o 
   2  10   0     2582.25     2673.85     54.48 o 
   3  10   0       35.56       77.01     12.80 o 
   4  10   0     1349.05     1204.70     26.52 o 
   5  10   0        5.88        5.93      5.19 o 
   6  10   0       41.19       31.05      9.45 o 
   7  10   0       53.53       58.78     14.61 o 
   8  10   0       24.58       23.49     11.09 o 
   9  10   0       85.60       86.60     12.81 o 
   1  11   0      147.45      152.19     23.40 o 
   2  11   0     4427.72     4350.76     40.38 o 
   3  11   0     2255.07     1976.80     53.26 o 
   4  11   0      404.77      372.69     25.39 o 
   5  11   0        0.05        4.24      6.59 o 
   6  11   0       42.08       45.59      6.57 o 
   7  11   0        0.73       19.98     10.67 o 
   8  11   0       92.01       68.12     16.51 o 
   9  11   0       57.59       49.31     10.23 o 
   0  12   0     4765.74     5078.22     74.33 o 
   1  12   0     1273.49     1213.13     20.40 o 
   2  12   0       61.24       87.32      7.13 o 
   3  12   0     1100.26     1051.53     40.28 o 
   4  12   0      260.25      231.74     20.80 o 
   5  12   0       45.20       43.61     10.38 o 
   6  12   0        3.94        0.15      6.93 o 
   7  12   0       53.58       92.65     17.89 o 
   8  12   0       59.87       66.23     16.56 o 
   9  12   0       11.20       28.60      8.99 o 
   1  13   0      219.94      251.92      9.58 o 
   2  13   0       69.73       82.61      7.15 o 
   3  13   0      212.79      224.19     19.57 o 
   4  13   0      771.70      712.44     36.78 o 
   5  13   0        9.22       19.88      9.51 o 
   6  13   0        8.31       11.84      7.50 o 
   7  13   0       32.87       53.26     13.17 o 
   8  13   0        5.76       17.22     10.42 o 
   9  13   0       97.10       80.75     13.40 o 
   0  14   0       37.61       28.38      8.49 o 
   1  14   0      749.50      743.04     15.01 o 
   2  14   0        2.80       13.65      6.63 o 
   3  14   0     3404.19     3150.97     72.27 o 
   4  14   0      546.61      541.10     35.28 o 
   5  14   0       27.07       29.25      9.66 o 
   6  14   0       21.84       18.18     10.44 o 
   7  14   0        1.29       17.18     12.45 o 
   8  14   0       37.18       39.54     13.82 o 
   9  14   0        0.26        0.07      5.32 o 
   1  15   0      687.48      715.24     15.16 o 
   2  15   0       23.80       17.59      6.54 o 
   3  15   0       41.92       57.09     12.34 o 
   4  15   0        9.24        6.71      5.43 o 
   5  15   0      401.64      385.71     29.99 o 
   6  15   0      270.13      238.00     24.81 o 
   7  15   0       23.49       33.12     11.92 o 
   8  15   0        2.70        3.19      7.31 o 
   9  15   0        1.44        0.02      6.56 o 
   0  16   0       17.86       59.11     12.75 o 
   1  16   0      624.92      561.61     13.88 o 
   2  16   0     1006.45      926.65     22.08 o 
   3  16   0      179.53      195.15     19.83 o 
   4  16   0      195.95      217.30     23.78 o 
   5  16   0      106.91       77.23     14.89 o 
   6  16   0       43.79       53.83     13.65 o 
   7  16   0      148.07      122.35     19.52 o 
   8  16   0       12.15        0.01     10.66 o 
   9  16   0        0.00        3.27      8.20 o 
   1  17   0       12.03       16.62      3.92 o 
   2  17   0     2363.51     2200.05     41.99 o 
   3  17   0       49.47       43.45     11.76 o 
   4  17   0       30.25       29.96     11.06 o 
   5  17   0      180.78      196.42     23.33 o 
   6  17   0       18.28       19.94     12.63 o 
   7  17   0       34.34       47.61     14.72 o 
   8  17   0        5.00       16.26     13.34 o 
   0  18   0       32.88       20.61      7.19 o 
   1  18   0     1269.55     1161.61     32.38 o 
   2  18   0      880.52      807.31     18.17 o 
   3  18   0       42.01       21.05     11.88 o 
   4  18   0      161.28      161.65     19.34 o 
   5  18   0      364.85      375.24     32.42 o 
   6  18   0      135.67      153.62     23.24 o 
   7  18   0       73.15       95.92     19.82 o 
   8  18   0       32.33       62.00     16.57 o 
   1  19   0      903.75      879.63     18.66 o 
   2  19   0       33.85       67.10      8.71 o 
   3  19   0       32.33       45.51     12.80 o 
   4  19   0      138.97      126.47     19.07 o 
   5  19   0       64.97      105.52     17.04 o 
   6  19   0        3.06        9.89     10.05 o 
   7  19   0       11.05       16.43     12.86 o 
   8  19   0       24.87       41.86     15.78 o 
   0  20   0       59.84       40.55      5.12 o 
   1  20   0        9.77       23.24      3.96 o 
   2  20   0      115.80      136.28     11.18 o 
   3  20   0      751.07      672.53     39.97 o 
   4  20   0      293.98      309.18     31.28 o 
   5  20   0       44.45       52.19     14.52 o 
   6  20   0        6.33       11.50      8.29 o 
   7  20   0        0.00       28.62     12.94 o 
   8  20   0        5.86        8.25      9.11 o 
   1  21   0       14.57       35.03     10.09 o 
   2  21   0       30.01       41.11     10.30 o 
   3  21   0        0.26        6.60      5.44 o 
   4  21   0       79.22       58.83     12.55 o 
   5  21   0      110.62       99.13     18.60 o 
   6  21   0      119.85      105.73     19.57 o 
   7  21   0       42.64       34.24     13.75 o 
   0  22   0      665.21      690.76     39.33 o 
   1  22   0       65.66       68.01     11.81 o 
   2  22   0        6.70       11.37      5.46 o 
   3  22   0       35.80       59.32     11.03 o 
   4  22   0        0.76        0.58      4.02 o 
   5  22   0        0.03        2.91      9.63 o 
   6  22   0        3.51        9.46      6.95 o 
   7  22   0       79.37       61.32     16.12 o 
   1  23   0      227.72      227.78     16.95 o 
   2  23   0       98.68       71.52      9.12 o 
   3  23   0       88.77       85.41     15.28 o 
   4  23   0        0.46        3.94      6.36 o 
   5  23   0       19.46       16.50      9.15 o 
   6  23   0       28.85       38.17     12.09 o 
   7  23   0        0.96       18.66     11.63 o 
   0  24   0       53.61       50.43     13.72 o 
   1  24   0        3.46       14.99      6.54 o 
   2  24   0        0.82       12.75      5.60 o 
   3  24   0        4.54       16.88      6.96 o 
   4  24   0       45.38       65.11     10.83 o 
   5  24   0      211.60      201.89     26.52 o 
   6  24   0        7.62        3.28     11.13 o 
   7  24   0        0.57       21.17     12.48 o 
   1  25   0      364.67      343.90     21.36 o 
   2  25   0        3.17       26.69      8.63 o 
   3  25   0       21.65       42.44      9.25 o 
   4  25   0       17.49       45.66     14.50 o 
   5  25   0       39.92       52.86     16.89 o 
   6  25   0        4.62       11.10     11.84 o 
   0  26   0      217.01      248.32     26.68 o 
   1  26   0      110.90      125.16     13.46 o 
   2  26   0      144.75      155.71     14.78 o 
   3  26   0      135.86      123.82     13.95 o 
   4  26   0      157.60      157.25     24.42 o 
   5  26   0        0.08        0.01      9.04 o 
   6  26   0       17.01        0.00      7.06 o 
   1  27   0        6.10       16.59      6.86 o 
   2  27   0       13.75       36.37     11.07 o 
   3  27   0       21.18       33.74      8.36 o 
   4  27   0       52.30       44.35     13.71 o 
   5  27   0      120.14      126.04     21.50 o 
   0  28   0      118.00      157.74     20.64 o 
   1  28   0       38.01       64.89     11.60 o 
   2  28   0      181.31      197.04     22.63 o 
   3  28   0       77.26       95.03     12.94 o 
   4  28   0       17.20       31.77     17.03 o 
   5  28   0       12.11       18.62     10.13 o 
   1  29   0      160.08      161.12     16.00 o 
   2  29   0       18.37       17.85      8.23 o 
   3  29   0      195.89      164.13     25.58 o 
   4  29   0       21.45       49.96     15.97 o 
   5  29   0      127.14      136.18     24.45 o 
   0  30   0       60.28       59.92     14.03 o 
   1  30   0        0.04       13.11      6.98 o 
   2  30   0      122.80      126.59     14.45 o 
   3  30   0      150.60      177.46     26.01 o 
   4  30   0        2.76        7.52      9.11 o 
   1  31   0      209.19      218.17     18.67 o 
   2  31   0       29.27       43.54      9.73 o 
   3  31   0        4.54        9.35     10.91 o 
   0  32   0        3.66       22.41     11.39 o 
   1  32   0        8.60       13.33     19.85 o 
   2  32   0        0.17       28.60     14.30 o 
   3  32   0       10.70       30.10     12.80 o 
   1  33   0        1.34       17.83      8.11 o 
   2  33   0        1.35       39.76     14.37 o 
   0  34   0      170.70      183.17     26.16 o 
  -9   0   1       31.59       55.00     14.90 o 
  -7   0   1       65.61       84.40     10.54 o 
  -5   0   1      333.49      367.30     22.38 o 
  -3   0   1     6440.92     8173.97     83.62 o 
   3   0   1      318.95      326.86     15.92 o 
   5   0   1     1613.18     1835.09     35.18 o 
   7   0   1      157.87      144.05     10.62 o 
   9   0   1        4.98       10.84      5.83 o 
 -10   1   1       21.68       19.71      8.61 o 
  -9   1   1       75.19       78.88      9.56 o 
  -8   1   1        1.36        9.26      4.20 o 
  -7   1   1      390.37      401.61     12.83 o 
  -6   1   1     1914.71     2000.68     30.66 o 
  -5   1   1      146.89      151.84      8.57 o 
  -4   1   1      499.84      649.94     18.40 o 
  -3   1   1       78.58      101.00      6.87 o 
  -2   1   1     3528.91     4559.80     34.91 o 
   2   1   1     3563.96     4190.28     58.21 o 
   3   1   1      389.38      506.88     13.75 o 
   4   1   1        3.28        6.92      4.11 o 
   5   1   1     1469.68     1461.47     22.76 o 
   6   1   1        3.49       21.28      9.74 o 
   7   1   1        4.93        7.76      3.20 o 
   8   1   1        0.92        3.41      2.71 o 
   9   1   1        0.39       11.22      5.33 o 
  10   1   1        2.86       14.42     12.72 o 
 -10   2   1        1.13        9.62     11.24 o 
  -9   2   1        5.48        1.85      4.61 o 
  -8   2   1      157.54      154.65      8.99 o 
  -7   2   1      120.01      140.47      7.55 o 
  -6   2   1      412.07      485.24     24.14 o 
  -5   2   1      127.49      140.29      8.18 o 
  -4   2   1       30.98       38.41      4.56 o 
  -3   2   1      551.71      705.41     17.31 o 
  -2   2   1      327.28      442.32     11.53 o 
   2   2   1      291.74      409.51      7.12 o 
   3   2   1     1327.87     1542.11     23.58 o 
   4   2   1     1475.54     1598.93     27.55 o 
   5   2   1     1030.50     1026.77     24.55 o 
   6   2   1     1533.69     1475.05     22.93 o 
   7   2   1       19.09       32.42      4.20 o 
   8   2   1       14.68       19.94      4.33 o 
   9   2   1       39.70       43.21      7.70 o 
  10   2   1        1.59        5.17      7.03 o 
 -10   3   1      140.32      119.00     21.75 o 
  -9   3   1       20.27       16.19      4.34 o 
  -8   3   1      142.95      145.59      8.46 o 
  -7   3   1       17.84       13.06      3.72 o 
  -6   3   1      305.10      310.49     12.24 o 
  -5   3   1      280.38      293.33      9.54 o 
  -4   3   1      556.65      700.72     13.83 o 
  -3   3   1      300.26      413.65      9.16 o 
  -2   3   1      212.79      317.02     13.40 o 
   2   3   1     1242.95     1434.99     28.99 o 
   3   3   1       98.40      106.00      5.38 o 
   4   3   1      461.00      429.36     14.06 o 
   5   3   1       15.55       17.05      5.75 o 
   6   3   1      195.52      198.37      8.35 o 
   7   3   1        0.53       11.79      3.09 o 
   8   3   1      200.82      182.00     11.19 o 
   9   3   1        0.98       20.77     10.87 o 
  10   3   1        0.26        6.79     13.94 o 
 -10   4   1       76.08       65.79     15.89 o 
  -9   4   1      125.62      153.88     11.13 o 
  -8   4   1        4.49        3.45      3.24 o 
  -7   4   1       29.59       44.91      4.96 o 
  -6   4   1      124.17      124.28      7.08 o 
  -5   4   1        5.28        3.97      2.18 o 
  -4   4   1      856.73     1053.52     16.24 o 
  -3   4   1     1948.52     2192.36     20.63 o 
  -2   4   1       96.71      106.95      3.79 o 
  -1   4   1        0.35       10.16      1.50 o 
   1   4   1     5810.83     6530.98     65.89 o 
   2   4   1     1980.42     2151.50     34.40 o 
   3   4   1     2095.79     2148.23     35.38 o 
   4   4   1      412.59      436.25     11.03 o 
   5   4   1      100.08       86.30      5.23 o 
   6   4   1      274.06      285.27     11.32 o 
   7   4   1      147.97      154.29      8.29 o 
   8   4   1        1.51       10.68      4.03 o 
   9   4   1       15.64       12.11      6.43 o 
 -10   5   1       15.76       39.46     14.40 o 
  -9   5   1       28.30       31.07      8.69 o 
  -8   5   1       22.20       20.65      4.53 o 
  -7   5   1        1.60        2.28      3.06 o 
  -6   5   1       15.43        9.19      3.00 o 
  -5   5   1      576.96      632.68     14.70 o 
  -4   5   1      176.88      180.86      6.96 o 
  -3   5   1      388.38      539.45     10.27 o 
  -2   5   1        6.57       11.56      1.92 o 
  -1   5   1      836.23     1139.55     19.28 o 
   1   5   1     4730.15     5112.73     59.74 o 
   2   5   1      100.28       53.64      3.26 o 
   3   5   1     1695.83     1931.93     26.25 o 
   4   5   1      637.14      620.48     12.72 o 
   5   5   1     1697.28     1706.87     24.35 o 
   6   5   1        2.14        5.26      2.69 o 
   7   5   1       51.47       60.94      5.56 o 
   8   5   1        0.01        1.48      3.41 o 
   9   5   1        7.51        0.71      6.32 o 
 -10   6   1        3.77        0.00      9.64 o 
  -9   6   1      108.28       86.13     12.20 o 
  -8   6   1       52.90       61.95      8.17 o 
  -7   6   1      140.55      158.26      8.66 o 
  -6   6   1       68.08       85.59      5.79 o 
  -5   6   1      135.51      131.47      6.73 o 
  -4   6   1     1216.24     1224.24     17.46 o 
  -3   6   1        2.66        1.10      1.65 o 
  -2   6   1     2178.08     2668.50     24.42 o 
  -1   6   1     8032.55     8491.14     79.16 o 
   0   6   1        1.07        4.59      2.80 o 
   1   6   1     3593.18     3891.14     83.07 o 
   2   6   1      191.68      203.19      7.71 o 
   3   6   1      268.51      257.67      7.52 o 
   4   6   1      107.90      103.23      6.02 o 
   5   6   1        7.33        7.93      4.28 o 
   6   6   1       28.15       27.85      3.97 o 
   7   6   1       99.61      113.92      9.08 o 
   8   6   1        3.73       10.39      6.12 o 
   9   6   1       14.59       17.57      7.10 o 
  -9   7   1        0.73       17.74     10.84 o 
  -8   7   1      363.73      391.80     36.09 o 
  -7   7   1       10.12       10.20      3.39 o 
  -6   7   1      106.14      100.57      8.15 o 
  -5   7   1     1182.00     1271.62     22.71 o 
  -4   7   1      222.53      269.75      9.66 o 
  -3   7   1       35.24       25.48      3.01 o 
  -2   7   1     1866.32     1937.39     41.25 o 
  -1   7   1     1445.72     1427.30     16.02 o 
   0   7   1      320.41      436.60     17.46 o 
   1   7   1      880.64     1046.59     20.36 o 
   2   7   1      133.95      139.46      5.51 o 
   3   7   1     1397.02     1382.10     33.96 o 
   4   7   1      943.75      906.21     17.86 o 
   5   7   1      458.65      384.90     12.72 o 
   6   7   1      327.39      294.34     12.24 o 
   7   7   1       96.39       98.56     11.92 o 
   8   7   1        2.52        6.17      7.02 o 
   9   7   1       95.11      102.76     13.76 o 
  -9   8   1        2.54        2.91      5.51 o 
  -8   8   1      171.50      170.97     22.68 o 
  -7   8   1       10.89       17.33      6.03 o 
  -6   8   1        1.86       11.24      3.58 o 
  -5   8   1      475.87      473.91     14.23 o 
  -4   8   1       86.36       67.91      5.89 o 
  -3   8   1      462.55      533.72     22.64 o 
  -2   8   1     1450.63     1501.52     36.12 o 
  -1   8   1       12.94        4.36      1.23 o 
   0   8   1     8247.50     8550.37     72.50 o 
   1   8   1     4449.17     5051.56     44.97 o 
   2   8   1      536.20      521.50     13.28 o 
   3   8   1      149.05      129.89      7.01 o 
   4   8   1      593.62      561.06     14.00 o 
   5   8   1     1843.89     1709.01     27.14 o 
   6   8   1      205.56      185.97     10.37 o 
   7   8   1      310.60      291.81     17.19 o 
   8   8   1       72.70       49.42      9.51 o 
   9   8   1        0.25        2.55      5.51 o 
  10   8   1       29.39       23.23     11.44 o 
  -9   9   1       24.52       24.67      8.53 o 
  -8   9   1       11.44        7.20      8.19 o 
  -7   9   1        0.14        0.01      3.49 o 
  -6   9   1      223.61      181.84     10.31 o 
  -5   9   1      737.09      616.48     16.43 o 
  -4   9   1      570.97      553.18     14.30 o 
  -3   9   1     1164.75     1258.61     41.44 o 
  -2   9   1     2363.23     2510.48     50.71 o 
  -1   9   1     1302.70     1300.78     16.57 o 
   0   9   1     1929.16     1839.93     35.19 o 
   1   9   1      249.41      308.75     10.13 o 
   2   9   1     3419.51     3549.64     37.45 o 
   3   9   1      333.23      353.33     13.13 o 
   4   9   1       51.91       41.19      5.88 o 
   5   9   1      144.67      131.79      8.75 o 
   6   9   1      294.03      270.84     11.87 o 
   7   9   1      236.91      200.71     26.51 o 
   8   9   1        6.01        6.83      7.59 o 
   9   9   1        2.29        6.15      7.34 o 
  -9  10   1        4.54        6.19      6.19 o 
  -8  10   1       60.09       68.95     16.35 o 
  -7  10   1      163.36      156.72     20.56 o 
  -6  10   1       24.01       25.16      4.12 o 
  -5  10   1      115.18      130.07      9.22 o 
  -4  10   1      463.08      450.60     28.15 o 
  -3  10   1       32.42       55.63      9.07 o 
  -2  10   1     1010.28     1125.08     34.09 o 
  -1  10   1        0.29       36.30     14.77 o 
   0  10   1     5052.81     5285.49     46.67 o 
   1  10   1     5324.94     5510.27    106.20 o 
   2  10   1      654.41      798.19     19.22 o 
   3  10   1     1526.71     1550.91     46.55 o 
   4  10   1     1846.68     1766.99     33.27 o 
   5  10   1        8.39        4.32      3.87 o 
   6  10   1       34.24       35.28      6.94 o 
   7  10   1      136.24      158.12     21.39 o 
   8  10   1       96.54      111.83     14.08 o 
   9  10   1        0.55       12.43      6.75 o 
  -9  11   1       59.63       45.28     15.46 o 
  -8  11   1       25.22        0.81      7.39 o 
  -7  11   1        1.37       15.71      7.97 o 
  -6  11   1      108.17       81.56      8.84 o 
  -5  11   1        1.26        2.79      5.71 o 
  -4  11   1      341.19      303.21     23.01 o 
  -3  11   1      533.51      540.42     27.36 o 
  -2  11   1       22.60       84.88     16.28 o 
  -1  11   1      119.85      241.51     55.35 o 
   0  11   1      386.03      397.96     15.39 o 
   1  11   1     1863.61     1729.40     25.54 o 
   2  11   1      273.21      264.33     11.00 o 
   3  11   1      187.90      186.16     16.25 o 
   4  11   1       65.63       69.76     11.88 o 
   5  11   1       18.11        7.20      3.56 o 
   6  11   1       86.95       73.24      8.80 o 
   7  11   1       85.23      105.55     17.23 o 
   8  11   1      142.98      134.02     22.13 o 
   9  11   1       47.13       41.00     12.65 o 
  -9  12   1      103.86       94.54     13.67 o 
  -8  12   1       54.33       72.86     16.65 o 
  -7  12   1        8.97        9.90      8.06 o 
  -6  12   1      225.38      248.42     24.29 o 
  -5  12   1       16.69       14.05      7.63 o 
  -4  12   1        4.86        8.71      7.13 o 
  -3  12   1      386.32      385.52     24.81 o 
  -2  12   1      457.44      527.79     28.37 o 
  -1  12   1        3.53        7.46      4.07 o 
   0  12   1     1647.93     1650.25     50.87 o 
   1  12   1      524.32      554.58     12.63 o 
   2  12   1      982.81      876.39     19.07 o 
   3  12   1     4308.54     4016.97     76.92 o 
   4  12   1        7.41        7.28      4.43 o 
   5  12   1      107.17      109.86     16.36 o 
   6  12   1       29.14       26.08     11.35 o 
   7  12   1       88.78       78.78     15.69 o 
   8  12   1      363.25      344.04     33.85 o 
   9  12   1      132.11      157.22     17.08 o 
  -9  13   1       44.19       39.16     13.35 o 
  -8  13   1        2.15        0.08      7.10 o 
  -7  13   1       22.80       25.25     12.62 o 
  -6  13   1      136.75      117.80     19.66 o 
  -5  13   1      697.09      663.75     38.46 o 
  -4  13   1      133.32      113.41     15.55 o 
  -3  13   1      370.87      330.96     24.98 o 
  -2  13   1     1260.52     1171.57     41.74 o 
  -1  13   1     1344.37     1372.93     20.22 o 
   0  13   1      380.21      346.43     12.72 o 
   1  13   1        0.24        2.48      1.92 o 
   2  13   1      365.23      367.44     14.61 o 
   3  13   1      399.96      343.66     25.20 o 
   4  13   1      479.92      465.13     28.63 o 
   5  13   1        4.73        4.59      5.73 o 
   6  13   1       24.05       23.11      8.91 o 
   7  13   1      279.97      245.55     28.06 o 
   8  13   1      179.62      179.42     25.57 o 
   9  13   1        3.25        2.96      5.32 o 
  -9  14   1       19.22       15.55      9.97 o 
  -8  14   1       28.83       24.75     10.61 o 
  -7  14   1       45.75       31.51     11.65 o 
  -6  14   1      181.22      195.59     24.79 o 
  -5  14   1        0.54        5.73      8.58 o 
  -4  14   1      106.16       96.35     16.70 o 
  -3  14   1      134.66      120.27     14.04 o 
  -2  14   1      702.70      701.78     30.50 o 
  -1  14   1      174.30      168.27     10.09 o 
   0  14   1      718.23      649.94     19.95 o 
   1  14   1     2103.16     2003.04     27.51 o 
   2  14   1       40.16       41.10      5.89 o 
   3  14   1      518.47      485.99     29.36 o 
   4  14   1      914.72      909.41     43.92 o 
   5  14   1       88.03       69.05     14.27 o 
   6  14   1       18.11       19.32      9.61 o 
   7  14   1       72.47       80.86     17.31 o 
   8  14   1        8.31       15.03      9.51 o 
   9  14   1        2.41        6.72      7.87 o 
  -9  15   1        6.39        0.04     11.15 o 
  -8  15   1       32.94       32.69     12.39 o 
  -7  15   1      160.70      143.89     21.34 o 
  -6  15   1        7.41       13.53     10.64 o 
  -5  15   1      136.22      149.45     19.90 o 
  -4  15   1       16.24        9.90      8.70 o 
  -3  15   1       87.04      118.69     15.82 o 
  -2  15   1      605.03      554.53     31.46 o 
  -1  15   1      110.77      100.21     20.92 o 
   0  15   1      333.92      316.65     13.51 o 
   1  15   1      502.35      486.53     13.95 o 
   2  15   1      115.54      122.79      9.22 o 
   3  15   1      827.82      720.56     36.57 o 
   4  15   1       26.25       30.16      7.34 o 
   5  15   1       34.27       25.59      8.70 o 
   6  15   1       33.82       36.02     12.52 o 
   7  15   1       17.22        7.66      8.41 o 
   8  15   1        4.44       37.48     14.52 o 
   9  15   1       35.17       40.77     15.10 o 
  -9  16   1        0.05        0.02      9.91 o 
  -8  16   1        1.72       17.78     13.84 o 
  -7  16   1       20.50       16.24     11.37 o 
  -6  16   1      118.61      135.21     19.43 o 
  -5  16   1        2.99       19.29     10.87 o 
  -4  16   1      182.04      181.83     20.17 o 
  -3  16   1       40.69       77.36     13.74 o 
  -2  16   1     1513.18     1370.69     47.12 o 
  -1  16   1        8.89       10.41      2.14 o 
   0  16   1      963.75     1030.69     37.50 o 
   1  16   1       41.52       49.43      5.39 o 
   2  16   1        1.00       10.25      3.72 o 
   3  16   1       65.07       84.68     13.55 o 
   4  16   1      412.31      337.81     28.58 o 
   5  16   1        2.86        2.14      8.20 o 
   6  16   1        0.08        3.53      5.96 o 
   7  16   1        2.03       17.04     11.69 o 
   8  16   1        4.17        7.93     11.11 o 
   9  16   1        9.71        0.00      7.77 o 
  -8  17   1       44.36       58.11     16.00 o 
  -7  17   1      364.51      346.79     33.85 o 
  -6  17   1       35.16       66.43     15.72 o 
  -5  17   1        6.96       32.46     13.11 o 
  -4  17   1        3.61       11.46      7.72 o 
  -3  17   1       75.97       53.62     11.49 o 
  -2  17   1       24.86       87.26     21.75 o 
  -1  17   1      447.46      424.99     11.49 o 
   0  17   1      349.97      412.03     18.42 o 
   1  17   1      194.57      173.34      8.69 o 
   2  17   1      222.04      194.02     13.40 o 
   3  17   1      216.94      201.49     21.58 o 
   4  17   1        1.51       10.09      8.76 o 
   5  17   1      320.28      303.13     29.58 o 
   6  17   1      248.89      263.70     29.25 o 
   7  17   1        1.05        2.72     10.09 o 
   8  17   1      145.07      153.79     25.05 o 
  -8  18   1       51.82       33.47     12.81 o 
  -7  18   1       39.31       42.28     14.69 o 
  -6  18   1      552.10      543.81     39.65 o 
  -5  18   1       34.74       63.77     16.80 o 
  -4  18   1      359.59      311.55     27.50 o 
  -3  18   1        6.09       10.32      8.39 o 
  -2  18   1       56.22       77.71     14.34 o 
  -1  18   1       44.26       30.99      9.27 o 
   0  18   1        0.38       18.62      3.40 o 
   1  18   1     1307.84     1161.69     22.43 o 
   2  18   1      257.57      249.10     16.14 o 
   3  18   1      513.09      433.35     30.90 o 
   4  18   1       74.79       75.15     14.75 o 
   5  18   1        3.54        4.83      8.23 o 
   6  18   1      146.83      139.15     20.54 o 
   7  18   1        0.02       22.25     13.98 o 
   8  18   1        7.96       25.34     11.10 o 
  -8  19   1       90.88      102.88     21.85 o 
  -7  19   1       43.30       36.76     14.58 o 
  -6  19   1      117.96      116.23     19.71 o 
  -5  19   1     1055.54     1038.57     54.01 o 
  -4  19   1      377.30      376.98     32.72 o 
  -3  19   1        7.32        9.37      8.13 o 
  -2  19   1      221.55      231.93     15.63 o 
  -1  19   1       21.43       24.45      3.77 o 
   0  19   1     1016.40      956.70     22.59 o 
   1  19   1      160.19      132.78      8.46 o 
   2  19   1       12.98       31.21      4.43 o 
   3  19   1      207.85      192.96     14.08 o 
   4  19   1      231.99      210.76     22.94 o 
   5  19   1       34.58       48.30     13.87 o 
   6  19   1        7.33       24.54     11.59 o 
   7  19   1      142.65      150.42     23.74 o 
   8  19   1       86.35       77.85     17.97 o 
  -8  20   1        0.03       14.33     10.51 o 
  -7  20   1        8.38       13.20     11.81 o 
  -6  20   1      180.37      170.94     26.23 o 
  -5  20   1       53.13       60.15     16.41 o 
  -4  20   1      120.27      126.64     18.89 o 
  -3  20   1        0.66       56.35     13.48 o 
  -2  20   1      207.94      176.97     14.09 o 
  -1  20   1       26.49       32.40     10.53 o 
   0  20   1       66.30       82.34      5.37 o 
   1  20   1       77.52       94.25      7.18 o 
   2  20   1       49.87       50.73      5.54 o 
   3  20   1       17.61       30.85      7.87 o 
   4  20   1      413.81      438.71     34.37 o 
   5  20   1       39.46       20.11     11.18 o 
   6  20   1       21.32       16.22      9.61 o 
   7  20   1      146.26      141.55     23.23 o 
   8  20   1       13.79       18.20     12.56 o 
  -7  21   1       58.43       65.61     17.68 o 
  -6  21   1        5.01       10.83      9.36 o 
  -5  21   1      186.13      180.94     24.09 o 
  -4  21   1      201.47      208.79     25.25 o 
  -3  21   1      265.13      248.42     24.35 o 
  -2  21   1        1.37        2.59      3.81 o 
  -1  21   1       39.44       83.79     46.81 o 
   0  21   1       29.74       44.00      5.72 o 
   1  21   1        4.51       13.84      3.59 o 
   2  21   1      276.74      244.19     15.34 o 
   3  21   1      187.26      153.08     13.78 o 
   4  21   1        0.89       11.38      6.45 o 
   5  21   1      126.45      113.39     21.16 o 
   6  21   1       38.61       56.35     16.88 o 
   7  21   1       12.68        1.96      7.49 o 
  -7  22   1        7.10       14.37      9.81 o 
  -6  22   1        5.59       11.42      7.66 o 
  -5  22   1        7.18        9.71      9.63 o 
  -4  22   1      100.80       89.65     18.23 o 
  -3  22   1      604.71      548.28     25.59 o 
  -2  22   1        8.25       12.33      6.76 o 
  -1  22   1        1.54        6.35      6.72 o 
   0  22   1      100.29      131.78     12.85 o 
   1  22   1      423.02      445.84     22.60 o 
   2  22   1      317.63      315.94     17.77 o 
   3  22   1      755.39      728.43     28.32 o 
   4  22   1        7.92       10.56      5.03 o 
   5  22   1        6.66        8.84      9.99 o 
   6  22   1        3.28        8.14     11.06 o 
   7  22   1        6.51        9.27     10.47 o 
  -7  23   1       14.84        1.37      7.92 o 
  -6  23   1      105.50      129.03     22.12 o 
  -5  23   1       45.56       56.75     17.38 o 
  -4  23   1       59.56       71.62     11.44 o 
  -3  23   1      195.99      200.90     15.72 o 
  -2  23   1       36.32       43.98      7.96 o 
  -1  23   1      173.01      176.12     14.91 o 
   0  23   1        0.95        5.99      6.83 o 
   1  23   1      116.59      141.21     13.28 o 
   2  23   1        2.52        7.68      5.19 o 
   3  23   1       25.14       29.07      7.30 o 
   4  23   1       17.27       12.00      6.12 o 
   5  23   1       28.96       40.02     16.55 o 
   6  23   1       21.33       16.04      9.81 o 
   7  23   1       81.51      116.42     21.32 o 
  -7  24   1      156.73      163.66     25.66 o 
  -6  24   1       10.18       19.97      9.81 o 
  -5  24   1       49.26       53.35     13.61 o 
  -4  24   1       51.52       55.63      9.94 o 
  -3  24   1       48.90       51.50      9.98 o 
  -2  24   1       17.31       23.94      6.92 o 
  -1  24   1      177.26      157.91     13.09 o 
   0  24   1        3.28       31.25      7.87 o 
   1  24   1      256.44      299.16     19.65 o 
   2  24   1      169.38      206.53     15.58 o 
   3  24   1      136.37      116.85     12.52 o 
   4  24   1      172.87      159.88     23.79 o 
   5  24   1        4.78       23.49     11.23 o 
   6  24   1       22.49       28.73     13.31 o 
   7  24   1        7.86        9.65     11.62 o 
  -6  25   1        1.80       13.83     10.26 o 
  -5  25   1        1.83       23.48     11.11 o 
  -4  25   1       13.04       18.91      6.55 o 
  -3  25   1      126.54      133.67     13.65 o 
  -2  25   1      419.73      435.16     24.04 o 
  -1  25   1        9.07       21.23     12.21 o 
   0  25   1       32.08       52.57     10.12 o 
   1  25   1        9.42       30.92      8.65 o 
   2  25   1      303.66      301.87     19.87 o 
   3  25   1        0.98        6.84      7.44 o 
   4  25   1       23.09       34.52     11.85 o 
   5  25   1      197.60      200.20     27.44 o 
   6  25   1       21.31       28.52     11.94 o 
  -6  26   1        0.60       23.85     12.92 o 
  -5  26   1      208.34      167.13     24.55 o 
  -4  26   1       40.99       32.10      8.23 o 
  -3  26   1       78.01      114.35     13.08 o 
  -2  26   1       23.19       30.21     14.22 o 
  -1  26   1       17.47       25.89      7.55 o 
   0  26   1      207.14      235.14     17.94 o 
   1  26   1       10.06       23.74      7.07 o 
   2  26   1        4.66        2.18      5.22 o 
   3  26   1       27.00       41.85      9.64 o 
   4  26   1       86.82       82.88     18.25 o 
   5  26   1      112.21       99.33     19.52 o 
   6  26   1       27.13       46.73     16.78 o 
  -5  27   1        0.46       15.22     11.59 o 
  -4  27   1       14.38       22.38     14.04 o 
  -3  27   1       93.86      122.35     14.51 o 
  -2  27   1      251.85      276.25     20.38 o 
  -1  27   1       22.62       53.33     10.12 o 
   0  27   1      214.66      225.50     18.60 o 
   1  27   1        5.25       12.98      7.37 o 
   2  27   1      107.48      102.57     12.66 o 
   3  27   1        3.54        9.52     11.26 o 
   4  27   1        1.03       11.99     11.82 o 
   5  27   1        5.69        0.00      8.52 o 
  -5  28   1       13.04       19.97     15.40 o 
  -4  28   1       66.81       75.99     17.55 o 
  -3  28   1       24.70       33.40      8.93 o 
  -2  28   1       48.26       57.60     10.32 o 
  -1  28   1      551.29      517.63     27.37 o 
   0  28   1       98.98      138.38     16.07 o 
   1  28   1      345.54      379.70     23.97 o 
   2  28   1       43.19       56.48     10.35 o 
   3  28   1       74.30       68.59     15.71 o 
   4  28   1      213.74      205.49     28.30 o 
   5  28   1      128.79      116.66     22.37 o 
  -5  29   1       15.69       33.20     16.42 o 
  -4  29   1        0.01        0.07      9.28 o 
  -3  29   1       42.64       64.48     11.53 o 
  -2  29   1       14.64       17.13      5.43 o 
  -1  29   1       19.15       33.92      9.66 o 
   0  29   1      155.34      142.83     15.61 o 
   1  29   1        0.15       10.29      7.02 o 
   2  29   1       34.02       40.97     10.03 o 
   3  29   1       12.26        3.88      9.33 o 
   4  29   1       74.70       63.23     16.99 o 
  -4  30   1       37.68       19.73     12.95 o 
  -3  30   1      144.54      151.69     24.63 o 
  -2  30   1        5.14       20.71      7.92 o 
  -1  30   1       39.57       23.23      9.38 o 
   0  30   1      132.80      141.84     15.41 o 
   1  30   1        0.75        2.55      6.48 o 
   2  30   1      112.27      133.77     14.74 o 
   3  30   1        0.03       16.85     13.97 o 
   4  30   1      186.75      208.91     28.98 o 
  -3  31   1       26.86       40.96     17.57 o 
  -2  31   1       65.62       82.17     12.31 o 
  -1  31   1       79.47      102.86     13.39 o 
   0  31   1        6.94       22.26      8.00 o 
   1  31   1        8.47       18.17      7.49 o 
   2  31   1       68.83       85.08     18.54 o 
   3  31   1       23.34       41.44     14.47 o 
  -3  32   1       24.14       27.97     15.51 o 
  -2  32   1       10.03       21.11      6.83 o 
  -1  32   1        3.37       10.69      7.08 o 
   0  32   1       25.68       24.05      7.95 o 
   1  32   1        0.12       11.96      7.30 o 
   2  32   1        2.03       22.51     12.50 o 
   3  32   1        1.42       18.53     13.44 o 
  -2  33   1      182.73      178.35     26.50 o 
  -1  33   1       95.49       99.70     13.23 o 
   0  33   1       41.61       37.11      9.84 o 
   1  33   1       62.80       47.96     10.46 o 
   2  33   1       32.35       37.93     14.66 o 
  -1  34   1        0.63       10.37      8.63 o 
   0  34   1        0.44        0.00      5.04 o 
 -10   0   2        0.03        1.63      7.30 o 
  -8   0   2       33.95       44.85      6.75 o 
  -6   0   2      332.84      356.62     18.71 o 
  -4   0   2        1.45       25.59      6.42 o 
  -2   0   2        0.38       12.94      5.13 o 
   2   0   2     4932.16     5309.00     54.70 o 
   4   0   2      722.97      834.56     30.31 o 
   6   0   2     1614.96     1601.38     37.97 o 
   8   0   2      245.18      244.39     17.52 o 
  10   0   2        3.11       25.56     14.97 o 
 -10   1   2       70.19       58.16     15.30 o 
  -9   1   2      126.87      123.32      9.71 o 
  -8   1   2        7.98        9.49      2.90 o 
  -7   1   2       78.92       76.85      6.25 o 
  -6   1   2      141.20      168.79     10.38 o 
  -5   1   2      371.90      438.60     21.87 o 
  -4   1   2      192.13      260.36     12.07 o 
  -3   1   2       24.41       25.14      4.48 o 
  -2   1   2       34.73       52.38      4.30 o 
   2   1   2      503.73      546.87      9.69 o 
   3   1   2      754.13      844.14     17.12 o 
   4   1   2       12.38        8.38      3.50 o 
   5   1   2        5.95        9.63      3.74 o 
   6   1   2       50.53       96.75     16.95 o 
   7   1   2      511.74      469.83     12.50 o 
   8   1   2       66.51       69.32      6.51 o 
   9   1   2       81.39       55.17      7.88 o 
  10   1   2       56.58       70.95     18.21 o 
 -10   2   2       12.09       17.47      7.90 o 
  -9   2   2       26.17       21.42      6.22 o 
  -8   2   2        0.69        1.55      2.72 o 
  -7   2   2       75.40       78.22      6.51 o 
  -6   2   2       47.93       64.44     11.92 o 
  -5   2   2       54.49       52.80      5.26 o 
  -4   2   2      836.88     1004.64     24.52 o 
  -3   2   2        9.41       17.59      3.73 o 
  -2   2   2     7700.76     9909.75    174.51 o 
   2   2   2      466.50      531.23      8.02 o 
   3   2   2      571.14      687.54     14.93 o 
   4   2   2      506.88      555.52     14.53 o 
   5   2   2      459.80      513.43     11.86 o 
   6   2   2      570.05      500.79     14.51 o 
   7   2   2      163.84      180.70      9.11 o 
   8   2   2        7.74       15.66      3.83 o 
   9   2   2      127.83      102.97     10.84 o 
 -10   3   2        3.62        6.03      9.35 o 
  -9   3   2       33.71       46.26      6.63 o 
  -8   3   2        4.55        7.97      3.38 o 
  -7   3   2       37.95       43.49      9.33 o 
  -6   3   2      324.08      327.87     11.87 o 
  -5   3   2      828.14      923.90     17.95 o 
  -4   3   2       55.53       61.90      4.97 o 
  -3   3   2     1686.97     2168.98     35.76 o 
  -2   3   2      704.40      862.12      9.47 o 
   1   3   2     7366.65     8069.21    621.27 o 
   2   3   2      125.91      153.68      4.47 o 
   3   3   2        1.13       11.10      2.17 o 
   4   3   2       25.62       37.32      3.91 o 
   5   3   2       90.40      114.01      7.29 o 
   6   3   2      453.67      478.93     13.45 o 
   7   3   2       22.04       21.75      3.88 o 
   8   3   2        3.79        8.01      3.86 o 
   9   3   2        0.47        6.42      6.13 o 
 -10   4   2       55.74       51.18     15.56 o 
  -9   4   2       46.89       47.23      7.91 o 
  -8   4   2        0.04        2.64      3.40 o 
  -7   4   2        8.41        8.30      3.03 o 
  -6   4   2       81.77       76.35      6.63 o 
  -5   4   2      216.69      247.26      9.78 o 
  -4   4   2       30.03       47.84      3.89 o 
  -3   4   2     1074.12     1413.21     15.68 o 
  -2   4   2     1212.12     1466.32     21.39 o 
  -1   4   2      894.57     1159.16     13.53 o 
   1   4   2      555.00      501.37     18.78 o 
   2   4   2      106.84      130.96      3.67 o 
   3   4   2       57.40       62.38      4.21 o 
   4   4   2       56.04       68.84      4.79 o 
   5   4   2     1289.79     1207.57     20.59 o 
   6   4   2      372.39      343.05     10.74 o 
   7   4   2        4.34       13.45      3.75 o 
   8   4   2      139.12      139.27     11.07 o 
   9   4   2       36.34       38.17     11.28 o 
 -10   5   2        0.98        0.00      9.27 o 
  -9   5   2        1.46        0.01      5.51 o 
  -8   5   2       15.97       18.42      4.99 o 
  -7   5   2        0.06        3.65      2.97 o 
  -6   5   2        5.78        5.23      2.92 o 
  -5   5   2      158.54      130.64      6.80 o 
  -4   5   2      331.20      442.35     10.89 o 
  -3   5   2      200.04      292.78      6.90 o 
  -2   5   2        4.51        8.68      1.80 o 
  -1   5   2     6721.07     6748.78     41.87 o 
   0   5   2       10.92       22.20      3.70 o 
   1   5   2       35.04       52.06      3.54 o 
   2   5   2        2.63        1.49      1.53 o 
   3   5   2       11.31       14.91      3.08 o 
   4   5   2        9.17        9.06      2.24 o 
   5   5   2      287.05      285.48     10.27 o 
   6   5   2        9.82       18.37      3.72 o 
   7   5   2      134.37      123.97      8.19 o 
   8   5   2       31.83       47.19      7.86 o 
   9   5   2       27.76       45.17      9.82 o 
 -10   6   2        4.83        0.00      9.46 o 
  -9   6   2        2.66        0.00      5.82 o 
  -8   6   2        7.03       12.89      5.43 o 
  -7   6   2      109.18      122.22      8.29 o 
  -6   6   2        3.70       14.47      3.02 o 
  -5   6   2        2.41        5.93      2.99 o 
  -4   6   2      270.06      262.42      8.19 o 
  -3   6   2     1468.39     1718.35     19.35 o 
  -2   6   2      603.59      675.36     10.40 o 
  -1   6   2       15.42       28.91      3.67 o 
   0   6   2      340.78      447.74     16.39 o 
   1   6   2     4272.08     4612.02     55.44 o 
   2   6   2     1825.40     1959.27     40.72 o 
   3   6   2       12.72       22.81      2.68 o 
   4   6   2     1038.38      964.23     21.67 o 
   5   6   2      617.70      653.06     17.02 o 
   6   6   2      972.11      909.37     21.73 o 
   7   6   2      372.36      370.86     16.51 o 
   8   6   2      206.47      207.38     13.50 o 
   9   6   2        0.00        4.03      6.32 o 
  10   6   2        7.90       13.07      9.55 o 
  -9   7   2       21.36       16.35      6.18 o 
  -8   7   2      106.39      125.54     21.36 o 
  -7   7   2      224.69      218.59     17.60 o 
  -6   7   2      145.96      137.39      7.92 o 
  -5   7   2      495.11      474.26     12.97 o 
  -4   7   2        0.59        6.71      2.65 o 
  -3   7   2       24.40       26.75      3.32 o 
  -2   7   2     2660.91     2904.19     47.02 o 
  -1   7   2      659.13      788.64     23.19 o 
   0   7   2     1945.43     1957.60     32.32 o 
   1   7   2      781.79      798.17     14.79 o 
   2   7   2      553.78      615.65     11.70 o 
   3   7   2       37.12       42.97      5.00 o 
   4   7   2      124.86      121.29      6.68 o 
   5   7   2        2.91        8.74      2.57 o 
   6   7   2       35.95       38.29      5.21 o 
   7   7   2      240.77      196.80     12.56 o 
   8   7   2      204.78      177.29     16.33 o 
   9   7   2        0.96        4.63     10.16 o 
  10   7   2        0.01        0.00      7.12 o 
 -10   8   2        3.36       14.07      9.17 o 
  -9   8   2        0.07        9.35      6.21 o 
  -8   8   2       75.67       59.55      9.16 o 
  -7   8   2        9.56       19.58      6.46 o 
  -6   8   2        8.34       14.92      4.47 o 
  -5   8   2      248.38      227.30      9.36 o 
  -4   8   2      901.36      804.84     25.58 o 
  -3   8   2      283.08      261.30     12.78 o 
  -2   8   2     1065.18     1150.52     33.14 o 
  -1   8   2      684.72      769.70     23.81 o 
   0   8   2      459.94      402.06     13.93 o 
   1   8   2      146.30      178.17      8.10 o 
   2   8   2     1381.89     1428.32     23.90 o 
   3   8   2      121.16      107.93      7.66 o 
   4   8   2      630.08      597.89     35.44 o 
   5   8   2      151.57      150.04      7.92 o 
   6   8   2        0.03        4.53      2.81 o 
   7   8   2       11.98       25.26      6.08 o 
   8   8   2        0.39        3.15      5.89 o 
   9   8   2        4.89        8.47     10.95 o 
 -10   9   2        5.08        5.34      7.46 o 
  -9   9   2       22.28       13.95      5.66 o 
  -8   9   2        0.17        0.18      6.34 o 
  -7   9   2        0.71        4.83      4.40 o 
  -6   9   2      839.26      768.14     20.04 o 
  -5   9   2     1027.97      919.25     19.47 o 
  -4   9   2     3138.19     3130.76     39.84 o 
  -3   9   2      605.93      620.19     29.12 o 
  -2   9   2       78.00       93.20     13.35 o 
  -1   9   2      311.45      441.30     19.43 o 
   0   9   2     1672.64     1909.13     36.86 o 
   1   9   2      221.53      250.34      8.75 o 
   2   9   2     2561.19     2580.98     34.25 o 
   3   9   2      319.73      335.76     14.58 o 
   4   9   2      604.48      609.08     21.73 o 
   5   9   2       49.72       50.57      9.55 o 
   6   9   2       30.57       30.66      6.23 o 
   7   9   2        3.94       14.61      6.28 o 
   8   9   2        0.94        5.33      6.81 o 
   9   9   2       80.09       70.06     11.55 o 
  -9  10   2        5.99        1.71      6.17 o 
  -8  10   2        0.23        1.36      8.03 o 
  -7  10   2       37.26       40.01      7.34 o 
  -6  10   2       13.97       14.46      3.91 o 
  -5  10   2      100.88       59.47      5.22 o 
  -4  10   2      281.96      268.71     22.42 o 
  -3  10   2     1385.94     1433.20     46.07 o 
  -2  10   2       78.33      150.75     14.56 o 
  -1  10   2      889.43     1002.22     48.47 o 
   0  10   2      347.84      305.35     14.54 o 
   1  10   2     4711.09     4774.21     53.31 o 
   2  10   2      138.34      125.67      7.58 o 
   3  10   2        4.51        3.40      5.26 o 
   4  10   2      149.85      136.99     10.00 o 
   5  10   2      787.19      757.82     24.48 o 
   6  10   2      200.16      185.87     13.36 o 
   7  10   2       20.54       24.45      7.19 o 
   8  10   2       66.28       53.61     10.39 o 
   9  10   2       57.37       54.97     10.79 o 
  -9  11   2        3.45        7.86      7.96 o 
  -8  11   2        7.50       13.68     10.35 o 
  -7  11   2       21.31       20.60      9.64 o 
  -6  11   2       23.89       30.14      8.86 o 
  -5  11   2        1.28        0.00      5.25 o 
  -4  11   2      586.81      519.79     29.80 o 
  -3  11   2        3.71        5.22      6.55 o 
  -2  11   2      617.23      608.60     28.86 o 
  -1  11   2     3305.98     3253.02    124.45 o 
   0  11   2      116.10      104.36      9.91 o 
   1  11   2        3.82        9.11      2.86 o 
   2  11   2      251.42      198.45     10.82 o 
   3  11   2      215.31      190.53     17.04 o 
   4  11   2     2734.65     2508.07     64.96 o 
   5  11   2       83.62       72.99     12.99 o 
   6  11   2      222.10      270.10     16.75 o 
   7  11   2        3.42        3.48      6.06 o 
   8  11   2       73.33       65.61     13.64 o 
   9  11   2        0.58        6.82      9.80 o 
  -9  12   2       25.17       40.76     15.04 o 
  -8  12   2       16.52       31.13     12.15 o 
  -7  12   2      145.74      133.72     19.79 o 
  -6  12   2        7.06        3.61      7.99 o 
  -5  12   2        0.00        1.91      5.70 o 
  -4  12   2       18.14        6.29      5.72 o 
  -3  12   2      256.29      221.46     20.57 o 
  -2  12   2       41.36       21.89      6.23 o 
  -1  12   2      111.29       97.90      6.49 o 
   0  12   2      309.69      273.46     13.70 o 
   1  12   2     1290.98     1332.96     20.03 o 
   2  12   2      157.00      157.04     10.08 o 
   3  12   2        3.07       10.55      6.86 o 
   4  12   2       26.54       18.84      7.49 o 
   5  12   2      454.81      409.89     30.23 o 
   6  12   2        9.39        9.82      4.78 o 
   7  12   2      325.22      330.36     29.85 o 
   8  12   2        8.99       27.25      8.48 o 
   9  12   2      235.44      224.04     20.37 o 
  -9  13   2        0.01        6.75     10.19 o 
  -8  13   2        1.60        7.80     10.62 o 
  -7  13   2      114.58      124.18     19.52 o 
  -6  13   2      425.62      427.50     33.46 o 
  -5  13   2        7.84       13.34     11.09 o 
  -4  13   2       17.51       25.59      9.68 o 
  -3  13   2      336.75      324.53     23.48 o 
  -2  13   2       23.87       52.30     10.03 o 
  -1  13   2       71.97       72.95      4.07 o 
   0  13   2       31.22       31.84      4.96 o 
   1  13   2        7.85       12.20      2.77 o 
   2  13   2     1032.57      957.54     23.55 o 
   3  13   2      311.47      286.07     21.38 o 
   4  13   2      222.12      245.49     22.12 o 
   5  13   2        4.28        7.07      5.40 o 
   6  13   2       79.47       86.84     15.94 o 
   7  13   2       18.48       15.05      9.16 o 
   8  13   2        0.57        2.65      8.13 o 
   9  13   2        5.85        9.28      7.25 o 
  -9  14   2        4.76       13.84      9.25 o 
  -8  14   2      117.33      139.97     23.64 o 
  -7  14   2       78.07       72.89     16.36 o 
  -6  14   2      212.56      220.92     24.39 o 
  -5  14   2       10.07       10.16      9.05 o 
  -4  14   2        0.03        5.60      7.89 o 
  -3  14   2      468.87      458.63     29.78 o 
  -2  14   2     1950.30     2067.83     52.72 o 
  -1  14   2       21.20       15.41      2.32 o 
   0  14   2        5.02       15.93      3.47 o 
   1  14   2      600.77      538.54     13.89 o 
   2  14   2      562.15      524.56     18.65 o 
   3  14   2      635.21      599.72     31.52 o 
   4  14   2      989.42      853.00     42.78 o 
   5  14   2       76.32       67.38     14.16 o 
   6  14   2        0.93        4.69      5.89 o 
   7  14   2       13.96        3.18      6.53 o 
   8  14   2       19.54       19.11     10.63 o 
   9  14   2        2.23        6.02      7.41 o 
  -9  15   2       18.00        6.47      8.70 o 
  -8  15   2      154.59      160.90     23.76 o 
  -7  15   2      230.08      223.98     27.19 o 
  -6  15   2       10.60       19.65      9.31 o 
  -5  15   2      177.62      220.47     23.60 o 
  -4  15   2       54.09       36.31      9.53 o 
  -3  15   2     2387.45     2239.98     63.42 o 
  -2  15   2     1613.66     1515.27     49.57 o 
  -1  15   2     1195.99     1038.79     32.66 o 
   0  15   2      153.89      167.87     16.47 o 
   1  15   2        3.15        8.31      2.84 o 
   2  15   2       28.50       30.49      4.58 o 
   3  15   2     2549.77     2314.30     64.07 o 
   4  15   2      153.11      126.13     18.72 o 
   5  15   2        4.73        2.56      6.94 o 
   6  15   2       48.37       44.70     12.73 o 
   7  15   2        8.22        9.58      9.32 o 
   8  15   2       92.85      109.72     20.17 o 
   9  15   2      172.87      162.49     25.12 o 
  -9  16   2       20.42       31.13     11.98 o 
  -8  16   2       32.40       35.47     13.98 o 
  -7  16   2       15.94       25.86     12.84 o 
  -6  16   2       18.35       24.21     12.13 o 
  -5  16   2        0.93        6.11      8.35 o 
  -4  16   2       86.13       74.49     14.24 o 
  -3  16   2      307.87      289.75     24.41 o 
  -2  16   2      233.10      219.69     20.30 o 
  -1  16   2       46.10       41.94      4.96 o 
   0  16   2      672.10      664.84     20.97 o 
   1  16   2     2260.06     2085.34     29.09 o 
   2  16   2      654.54      628.98     37.34 o 
   3  16   2        0.01        2.50     12.94 o 
   4  16   2        5.37       17.59      7.43 o 
   5  16   2      107.39       99.80     18.13 o 
   6  16   2       10.04       13.28     10.34 o 
   7  16   2       12.34       19.61     12.07 o 
   8  16   2      358.88      333.37     34.72 o 
   9  16   2        2.51       38.18     16.02 o 
  -8  17   2       19.02       43.11     13.69 o 
  -7  17   2      186.55      190.46     26.37 o 
  -6  17   2      185.05      191.11     25.03 o 
  -5  17   2       47.04       68.82     15.03 o 
  -4  17   2      412.04      402.16     29.91 o 
  -3  17   2       40.55       45.37      9.76 o 
  -2  17   2      676.70      754.90     36.68 o 
  -1  17   2        5.40        8.36      5.44 o 
   0  17   2      180.52      166.13      9.12 o 
   1  17   2      237.83      273.21     11.35 o 
   2  17   2     1085.25     1080.73     22.22 o 
   3  17   2      136.44      137.80     17.97 o 
   4  17   2       55.08       52.73     13.42 o 
   5  17   2       16.70       41.43     13.30 o 
   6  17   2       82.38       83.95     17.31 o 
   7  17   2      166.49      179.71     24.73 o 
   8  17   2       40.16       48.15     15.47 o 
  -8  18   2       13.47       25.47     11.62 o 
  -7  18   2       28.25       16.43     10.41 o 
  -6  18   2       96.10      150.32     23.68 o 
  -5  18   2      191.66      216.43     25.67 o 
  -4  18   2        0.80       10.52     11.14 o 
  -3  18   2       21.45       24.87      9.04 o 
  -2  18   2      124.68      109.41     16.09 o 
  -1  18   2      248.98      212.47     37.18 o 
   0  18   2      955.20      947.46     15.84 o 
   1  18   2       18.49       25.96      6.40 o 
   2  18   2      570.20      534.63     19.27 o 
   3  18   2       83.05       91.76      9.97 o 
   4  18   2       24.30       30.81      9.44 o 
   5  18   2       31.10       29.88     13.36 o 
   6  18   2       53.13       66.20     14.90 o 
   7  18   2      160.01      139.01     22.05 o 
   8  18   2       31.59       33.29     13.88 o 
  -8  19   2      109.26      129.38     22.75 o 
  -7  19   2        0.20        4.88      9.50 o 
  -6  19   2       28.10       22.55     12.70 o 
  -5  19   2       82.16      101.56     24.04 o 
  -4  19   2        0.02       10.94     13.81 o 
  -3  19   2       11.60       18.09     10.36 o 
  -2  19   2      470.72      456.48     29.96 o 
  -1  19   2      825.66      729.13     25.85 o 
   0  19   2     1092.21     1025.97     26.96 o 
   1  19   2      536.05      481.42     14.88 o 
   2  19   2        1.42        8.07      3.31 o 
   3  19   2       65.89       88.24      9.52 o 
   4  19   2       55.14       53.85     13.46 o 
   5  19   2       47.14       55.54     15.46 o 
   6  19   2      164.02      139.86     23.28 o 
   7  19   2       63.52       60.15     16.32 o 
   8  19   2       74.36       69.12     18.57 o 
  -8  20   2       16.15       34.59     14.59 o 
  -7  20   2       77.33       60.41     16.28 o 
  -6  20   2      211.00      226.09     29.45 o 
  -5  20   2      121.92       96.85     18.20 o 
  -4  20   2        7.24       10.83     11.16 o 
  -3  20   2      491.13      477.71     33.32 o 
  -2  20   2       40.14       47.89     12.29 o 
  -1  20   2       83.14      109.56     11.50 o 
   0  20   2      163.92      133.77      8.46 o 
   1  20   2        8.49       10.25      3.58 o 
   2  20   2        5.57        9.97      3.41 o 
   3  20   2      336.19      329.62     17.47 o 
   4  20   2      223.11      255.00     15.78 o 
   5  20   2      200.66      187.61     25.88 o 
   6  20   2       50.68       50.00     14.24 o 
   7  20   2       14.89       18.48     12.17 o 
   8  20   2        1.20       13.60     11.37 o 
  -7  21   2       78.19      101.17     20.49 o 
  -6  21   2        0.33        3.60      8.54 o 
  -5  21   2        0.36        5.03      8.66 o 
  -4  21   2       16.27       16.63     11.48 o 
  -3  21   2       21.59       32.74     14.15 o 
  -2  21   2       41.34       50.88      8.33 o 
  -1  21   2     1035.41      958.45     29.91 o 
   0  21   2       87.45       93.15      7.34 o 
   1  21   2        8.53       10.54      3.74 o 
   2  21   2       13.47       24.17      5.41 o 
   3  21   2      237.19      227.04     15.51 o 
   4  21   2      252.73      207.70     15.05 o 
   5  21   2        6.35       22.68     11.09 o 
   6  21   2       57.60       62.78     17.30 o 
   7  21   2        7.62       35.11     15.57 o 
  -7  22   2        0.19       13.87     11.35 o 
  -6  22   2        1.87       16.78     12.55 o 
  -5  22   2        2.93        7.67      8.16 o 
  -4  22   2        0.04        5.14      8.10 o 
  -3  22   2        2.63       14.58     15.53 o 
  -2  22   2      126.81      132.64     12.85 o 
  -1  22   2      155.72      180.98     13.88 o 
   0  22   2       23.65       34.14      5.12 o 
   1  22   2      521.23      590.48     25.49 o 
   2  22   2       60.50       63.91     10.18 o 
   3  22   2        0.02        5.16      6.60 o 
   4  22   2       37.66       56.24     13.45 o 
   5  22   2       13.64        5.48      8.02 o 
   6  22   2        2.79        9.60     10.08 o 
   7  22   2       73.97       84.37     19.65 o 
  -7  23   2        0.59        7.42     10.04 o 
  -6  23   2       14.46        8.97     11.85 o 
  -5  23   2      165.21      202.65     26.31 o 
  -4  23   2      128.48      139.09     20.90 o 
  -3  23   2       13.30       21.47      6.83 o 
  -2  23   2       79.75       99.86     11.77 o 
  -1  23   2      206.11      185.96     13.82 o 
   0  23   2        2.94        3.78      5.13 o 
   1  23   2       44.21       66.09     12.00 o 
   2  23   2      154.03      164.72     14.37 o 
   3  23   2       53.70       74.88     10.32 o 
   4  23   2       14.89        5.55      7.11 o 
   5  23   2        3.11       12.39     10.54 o 
   6  23   2       50.01       42.85     15.12 o 
   7  23   2       32.09       48.08     15.38 o 
  -7  24   2        0.40        3.80     12.81 o 
  -6  24   2        1.29        5.74     10.54 o 
  -5  24   2       67.01       72.99     18.09 o 
  -4  24   2       23.00       34.49      7.18 o 
  -3  24   2       50.86       72.56     15.08 o 
  -2  24   2       56.55       60.37      9.33 o 
  -1  24   2       47.70       61.54     10.13 o 
   0  24   2      220.37      247.51     16.53 o 
   1  24   2      166.00      180.03     15.57 o 
   2  24   2      268.48      245.88     16.93 o 
   3  24   2      163.40      158.51     14.94 o 
   4  24   2        0.04        3.64     10.73 o 
   5  24   2       29.72       19.44     11.55 o 
   6  24   2        5.94       35.54     16.33 o 
  -6  25   2      132.14      146.06     26.30 o 
  -5  25   2        4.04        0.18      6.87 o 
  -4  25   2       67.43       86.27     11.89 o 
  -3  25   2       63.98       69.75     10.69 o 
  -2  25   2       41.93       55.01     11.11 o 
  -1  25   2       75.36       81.85     10.00 o 
   0  25   2      192.02      200.29     16.37 o 
   1  25   2       45.00       55.50      9.07 o 
   2  25   2       62.21       61.45     10.54 o 
   3  25   2       60.87       83.25     11.32 o 
   4  25   2        7.07       13.27      9.74 o 
   5  25   2      104.58      101.91     21.44 o 
   6  25   2       14.37       21.63      9.95 o 
  -6  26   2      173.42      187.54     28.65 o 
  -5  26   2       20.20       25.64     11.33 o 
  -4  26   2        4.67        0.85      4.97 o 
  -3  26   2        0.00       17.39      7.78 o 
  -2  26   2       48.67       61.61     10.33 o 
  -1  26   2       66.50       74.85     10.81 o 
   0  26   2       43.71       47.91      9.86 o 
   1  26   2       21.40       35.70      7.96 o 
   2  26   2        2.47        8.55      4.94 o 
   3  26   2        2.54       10.26     10.07 o 
   4  26   2      113.17      104.20     17.87 o 
   5  26   2        0.46       11.36     10.19 o 
   6  26   2       48.11       55.93     17.39 o 
  -5  27   2        3.94        0.22     11.42 o 
  -4  27   2       61.30       81.00     11.26 o 
  -3  27   2      102.99      122.26     13.91 o 
  -2  27   2      128.00      128.51     14.58 o 
  -1  27   2       16.83       15.24      6.81 o 
   0  27   2        4.08       35.76      9.18 o 
   1  27   2       27.61       46.60     11.63 o 
   2  27   2       54.09       64.80     10.43 o 
   3  27   2       95.84       66.06     14.92 o 
   4  27   2      128.60      126.53     22.24 o 
   5  27   2       16.84       12.42      8.81 o 
  -5  28   2       46.29       63.53     17.32 o 
  -4  28   2        4.34       19.05     13.47 o 
  -3  28   2       45.98       50.12     10.54 o 
  -2  28   2      112.89      124.72     16.43 o 
  -1  28   2       22.97       31.45     14.69 o 
   0  28   2      277.09      298.32     25.18 o 
   1  28   2      632.42      626.77     29.29 o 
   2  28   2       21.80       32.05      8.14 o 
   3  28   2       86.58       89.88     17.22 o 
   4  28   2       53.47       61.58     15.69 o 
   5  28   2       11.12        8.23     11.10 o 
  -5  29   2        3.80        4.51      9.32 o 
  -4  29   2      124.47      152.87     24.83 o 
  -3  29   2      177.71      193.82     20.49 o 
  -2  29   2        4.60       11.35      7.17 o 
  -1  29   2       25.95       36.37      9.26 o 
   0  29   2      304.15      324.27     22.98 o 
   1  29   2       93.54      115.50     13.86 o 
   2  29   2        1.87        5.37      7.49 o 
   3  29   2        2.42        2.41      8.76 o 
   4  29   2       40.16       37.96     11.68 o 
  -4  30   2        2.58       11.75      8.44 o 
  -3  30   2       54.93       63.95     11.44 o 
  -2  30   2        0.49       10.14      7.03 o 
  -1  30   2        0.10        5.47      5.83 o 
   0  30   2       62.25       77.03     11.83 o 
   1  30   2        4.32        8.27      8.64 o 
   2  30   2       27.47       13.07     11.16 o 
   3  30   2       50.66       59.03     15.97 o 
   4  30   2       26.95       34.83     15.88 o 
  -3  31   2        1.28       11.33      9.94 o 
  -2  31   2        2.00        4.06      6.66 o 
  -1  31   2       61.17       82.20     12.99 o 
   0  31   2       29.20       26.68      7.26 o 
   1  31   2        3.15        6.65      5.77 o 
   2  31   2        6.78       13.21     10.94 o 
   3  31   2      178.93      237.82     30.39 o 
  -3  32   2       12.39       23.59     13.42 o 
  -2  32   2       18.25       12.56      6.25 o 
  -1  32   2        0.01        7.00      6.61 o 
   0  32   2        0.07        5.06      5.83 o 
   1  32   2       31.69       22.29      7.76 o 
   2  32   2       27.96       49.05     15.94 o 
  -2  33   2        1.28        7.06      5.86 o 
  -1  33   2       40.04       46.08     10.22 o 
   0  33   2       12.10       30.69      8.84 o 
   1  33   2        9.22       22.37     12.27 o 
  -1  34   2       55.61       48.37     10.18 o 
   0  34   2      128.62      122.38     15.55 o 
  -9   0   3      357.61      315.17     22.14 o 
  -7   0   3      298.14      286.39     18.23 o 
  -5   0   3      916.16     1112.55     40.49 o 
   1   0   3    60137.19    66455.77    110.26 o 
   3   0   3        3.97        1.93      2.06 o 
   5   0   3      868.11      868.69     23.31 o 
   7   0   3       30.12       69.99      8.74 o 
   9   0   3      216.64      182.12     17.05 o 
 -10   1   3       40.44       27.39      8.47 o 
  -9   1   3       35.33       32.36      5.97 o 
  -8   1   3      226.44      240.69     10.97 o 
  -7   1   3        0.92        7.84      3.77 o 
  -6   1   3       16.63       26.97      5.79 o 
  -5   1   3      253.62      295.52     18.85 o 
  -4   1   3       81.35      148.74      9.69 o 
  -3   1   3     5942.40     8446.42     63.22 o 
  -2   1   3     2539.96     3165.95     33.04 o 
   1   1   3      900.89     1221.76     18.40 o 
   2   1   3      120.27       76.66      2.55 o 
   3   1   3      137.75      171.37      6.45 o 
   4   1   3      260.95      274.58     10.68 o 
   5   1   3        0.23       41.59      7.42 o 
   6   1   3       39.15       60.85     12.55 o 
   7   1   3     1016.14      898.04     17.60 o 
   8   1   3       47.49       40.78      6.56 o 
   9   1   3        0.24       12.05      5.48 o 
 -10   2   3       16.38       22.94     10.38 o 
  -9   2   3       47.22       62.28      7.11 o 
  -8   2   3       30.07       46.67      6.19 o 
  -7   2   3       36.94       42.04      5.46 o 
  -6   2   3      404.03      451.75     18.48 o 
  -5   2   3       21.19       27.59      4.75 o 
  -4   2   3      141.63      171.29     10.00 o 
  -3   2   3     2738.91     3198.80    115.08 o 
  -2   2   3        1.07        2.78      2.58 o 
   1   2   3     1061.82     1335.03     21.30 o 
   2   2   3      300.07      305.83      8.83 o 
   3   2   3        0.35        1.69      1.83 o 
   4   2   3       24.97       33.16      3.31 o 
   5   2   3     1528.25     1566.28     22.04 o 
   6   2   3      804.43      772.26     16.34 o 
   7   2   3        0.85        7.55      3.30 o 
   8   2   3       14.17       17.63      4.50 o 
   9   2   3       25.73       26.11      6.29 o 
 -10   3   3       14.58       14.09      6.69 o 
  -9   3   3        2.60        2.07      3.62 o 
  -8   3   3       61.19       70.85      6.86 o 
  -7   3   3        5.36        5.65      3.36 o 
  -6   3   3      333.99      358.18     11.60 o 
  -5   3   3      118.34      128.80      8.79 o 
  -4   3   3       75.05       69.29      7.27 o 
  -2   3   3      379.25      485.42     13.67 o 
  -1   3   3     1326.48     1592.18     85.24 o 
   1   3   3       37.72       63.27      6.74 o 
   2   3   3     4125.48     4148.68     39.19 o 
   3   3   3      444.38      411.09     10.14 o 
   4   3   3      317.65      301.50      8.42 o 
   5   3   3      149.85      134.72      7.09 o 
   6   3   3      184.33      172.17      7.97 o 
   7   3   3       99.35      117.20      7.32 o 
   8   3   3       54.44       46.31      5.51 o 
   9   3   3      105.64      108.94     13.31 o 
 -10   4   3        0.77        0.01      7.52 o 
  -9   4   3       33.41       36.78      7.26 o 
  -8   4   3        6.13        6.16      3.30 o 
  -7   4   3       60.06       59.12      5.97 o 
  -6   4   3        8.73       20.23      3.36 o 
  -5   4   3        5.25        8.84      2.30 o 
  -4   4   3      728.48      873.29     19.06 o 
  -3   4   3      282.31      277.93      6.72 o 
  -2   4   3        0.14        5.01      1.17 o 
  -1   4   3     4443.49     5170.04    270.73 o 
   0   4   3      279.72      226.66      6.63 o 
   1   4   3     4216.74     4364.26     77.68 o 
   2   4   3       54.07       56.85      4.62 o 
   3   4   3     2152.67     2165.37     45.37 o 
   4   4   3      445.59      386.35     10.32 o 
   5   4   3     1457.46     1468.64     22.70 o 
   6   4   3       69.12       67.95      5.20 o 
   7   4   3      303.60      306.53     13.43 o 
   8   4   3       85.91       96.66      8.34 o 
   9   4   3      137.61      138.31     15.31 o 
 -10   5   3        5.31        6.69      7.48 o 
  -9   5   3        9.52       13.76      4.82 o 
  -8   5   3       97.73      101.02      9.44 o 
  -7   5   3       86.28       84.56      6.91 o 
  -6   5   3       15.60       16.99      3.72 o 
  -5   5   3       58.19       51.56      3.83 o 
  -4   5   3      117.53      108.66      5.34 o 
  -3   5   3      890.86     1189.75     16.32 o 
  -2   5   3     1533.98     1859.51     23.87 o 
  -1   5   3     8516.19     8345.65    137.63 o 
   1   5   3      715.56      777.58     11.40 o 
   2   5   3      486.86      493.36     12.34 o 
   3   5   3      460.92      521.18     11.17 o 
   4   5   3      581.65      517.22     15.44 o 
   5   5   3      596.62      564.74     13.41 o 
   6   5   3      129.14      122.81      7.41 o 
   7   5   3        3.48        7.67      4.36 o 
   8   5   3        7.63        5.89      4.58 o 
   9   5   3        0.15       14.06      7.56 o 
 -10   6   3        0.02        0.00      6.59 o 
  -9   6   3       34.08       26.55      7.53 o 
  -8   6   3       29.61       24.87      5.86 o 
  -7   6   3       40.51       52.12      6.87 o 
  -6   6   3      149.13      161.32      8.61 o 
  -5   6   3      144.10      183.79      7.89 o 
  -4   6   3      122.89      120.21      5.13 o 
  -3   6   3      806.46     1006.25     15.49 o 
  -2   6   3      115.16      201.56     15.30 o 
  -1   6   3     1854.72     1803.50     32.83 o 
   0   6   3     2389.24     2274.13     55.12 o 
   1   6   3     3128.55     3416.19     68.12 o 
   2   6   3     1969.57     2186.23     38.09 o 
   3   6   3       94.73       79.74      5.07 o 
   4   6   3     1703.13     1625.68     34.99 o 
   5   6   3       39.01       56.66      4.94 o 
   6   6   3       47.09       39.72      4.63 o 
   7   6   3       12.21       27.87      5.88 o 
   8   6   3       10.74       17.25      5.63 o 
   9   6   3       27.92       33.52      9.12 o 
  10   6   3       51.92       35.34     11.40 o 
 -10   7   3       38.14       39.69      9.32 o 
  -9   7   3        5.24        6.23      5.74 o 
  -8   7   3       61.27       61.66      9.09 o 
  -7   7   3       93.74      107.02      9.54 o 
  -6   7   3      200.60      191.61      9.39 o 
  -5   7   3     1583.31     1474.40     21.58 o 
  -4   7   3      222.53      237.23      7.54 o 
  -3   7   3      164.21      188.29     10.66 o 
  -2   7   3     5526.75     6389.12     41.02 o 
  -1   7   3      448.10      408.14     15.15 o 
   0   7   3      122.21       88.81      5.60 o 
   1   7   3      314.25      365.39      7.95 o 
   2   7   3     1878.91     1854.31     40.46 o 
   3   7   3     1363.37     1408.07     26.64 o 
   4   7   3     1506.83     1373.04     28.49 o 
   5   7   3       89.73       97.73      7.70 o 
   6   7   3       77.40       90.14      7.09 o 
   7   7   3        9.80       18.23      5.11 o 
   8   7   3       16.41       38.32      7.02 o 
   9   7   3       28.69       36.22      8.87 o 
 -10   8   3        1.49        0.01      6.43 o 
  -9   8   3        1.55        7.16      5.98 o 
  -8   8   3       35.28       44.89      8.57 o 
  -7   8   3       11.18       14.46      5.78 o 
  -6   8   3        3.86       17.04      4.24 o 
  -5   8   3       40.42       37.49      4.14 o 
  -4   8   3      387.11      398.69     21.45 o 
  -3   8   3      875.23      977.37     50.89 o 
  -2   8   3     1965.17     2196.56     36.78 o 
  -1   8   3      931.73     1002.22     28.34 o 
   0   8   3     1824.86     1877.36     32.94 o 
   1   8   3        2.52        1.27      1.67 o 
   2   8   3       24.20       30.29      3.36 o 
   3   8   3       48.56       49.63      6.82 o 
   4   8   3      645.14      627.24     31.32 o 
   5   8   3      604.51      525.78     14.65 o 
   6   8   3      262.93      230.14     10.74 o 
   7   8   3      151.04      130.83     10.84 o 
   8   8   3       74.15       56.85      9.64 o 
   9   8   3       34.37       52.61     15.78 o 
 -10   9   3       17.30       22.73      9.09 o 
  -9   9   3       41.49       52.17     17.25 o 
  -8   9   3       19.88       15.57      5.28 o 
  -7   9   3      191.09      190.58     15.28 o 
  -6   9   3        6.49        6.18      5.66 o 
  -5   9   3       61.39       50.18      5.23 o 
  -4   9   3      290.79      389.21     66.77 o 
  -3   9   3      579.87      625.32     27.08 o 
  -2   9   3       27.77       57.11      2.65 o 
  -1   9   3      825.57      760.97     25.16 o 
   0   9   3     1172.12     1022.00     24.66 o 
   1   9   3        9.84        9.38      2.29 o 
   2   9   3        9.47       14.94      2.89 o 
   3   9   3        3.97       12.05      3.90 o 
   4   9   3       58.84       48.66      6.36 o 
   5   9   3        2.46       17.14      6.13 o 
   6   9   3      204.20      199.64     14.02 o 
   7   9   3       84.05      110.31      9.48 o 
   8   9   3        0.87        3.58      4.95 o 
   9   9   3        0.07       14.84     10.98 o 
  -9  10   3        2.12        0.01      6.87 o 
  -8  10   3       19.83       24.14      6.44 o 
  -7  10   3      198.50      195.47     15.13 o 
  -6  10   3        1.11       14.07      5.37 o 
  -5  10   3        2.29       12.66      4.83 o 
  -4  10   3        4.93        5.48      7.54 o 
  -3  10   3     1816.09     1972.10     51.98 o 
  -2  10   3       86.10       76.92      5.00 o 
  -1  10   3     1921.35     1954.41     42.51 o 
   0  10   3       61.21      107.62      8.78 o 
   1  10   3     1027.60     1144.67     17.93 o 
   2  10   3     1377.98     1340.44     26.44 o 
   3  10   3     1493.05     1375.98     41.67 o 
   4  10   3     1339.81     1269.86     30.11 o 
   5  10   3      554.12      493.95     20.60 o 
   6  10   3      486.27      451.07     21.39 o 
   7  10   3      101.01      103.55     11.15 o 
   8  10   3       88.02       98.26     13.14 o 
   9  10   3       46.58       51.03     15.51 o 
  -9  11   3       32.05       33.31     13.87 o 
  -8  11   3       48.36       40.10     12.27 o 
  -7  11   3      192.83      200.95     24.10 o 
  -6  11   3      468.28      410.35     30.62 o 
  -5  11   3      234.55      202.68     20.66 o 
  -4  11   3        0.57        1.47      7.77 o 
  -3  11   3      177.16      181.93     19.24 o 
  -2  11   3        6.80       15.75      7.46 o 
  -1  11   3     1627.26     1718.41     41.34 o 
   0  11   3      128.10      119.74     12.20 o 
   1  11   3     1721.26     1813.31     22.95 o 
   2  11   3      364.88      405.34     15.35 o 
   3  11   3     2417.09     2291.92     56.67 o 
   4  11   3      637.53      545.82     20.52 o 
   5  11   3       67.42       45.76      7.25 o 
   6  11   3        6.90        8.90      4.73 o 
   7  11   3        5.76       12.63      6.07 o 
   8  11   3        4.11        4.74      5.37 o 
   9  11   3        5.41        0.00      7.05 o 
  -9  12   3       13.01       22.51     13.12 o 
  -8  12   3       52.34       62.91     16.21 o 
  -7  12   3      133.70      146.11     21.58 o 
  -6  12   3        9.79       13.67      8.26 o 
  -5  12   3       94.99       75.43     13.01 o 
  -4  12   3      296.96      228.55     21.52 o 
  -3  12   3      464.45      490.47     27.46 o 
  -2  12   3      475.67      399.72     24.47 o 
  -1  12   3     1491.32     1514.73     39.87 o 
   0  12   3     2072.97     1895.67     43.12 o 
   1  12   3      332.08      408.94     11.77 o 
   2  12   3      405.12      400.13     15.63 o 
   3  12   3       17.56       21.87      4.21 o 
   4  12   3      157.23      118.62     15.03 o 
   5  12   3      213.10      192.87     20.91 o 
   6  12   3        2.22        2.15      4.53 o 
   7  12   3       33.56       57.13     13.76 o 
   8  12   3        4.63       18.57      7.69 o 
   9  12   3       19.86       33.41     14.20 o 
  -9  13   3      181.10      171.95     26.35 o 
  -8  13   3       85.66       93.00     18.92 o 
  -7  13   3       26.56       32.94     11.43 o 
  -6  13   3        7.45       25.46      9.92 o 
  -5  13   3      274.59      238.02     23.21 o 
  -4  13   3       25.29       24.36      8.08 o 
  -3  13   3       30.48       37.41      7.26 o 
  -2  13   3     2434.22     2308.66     57.32 o 
  -1  13   3     1587.24     1603.38     43.43 o 
   0  13   3       53.70       38.94      8.99 o 
   1  13   3       74.39       56.61      4.68 o 
   2  13   3      317.10      286.59      9.26 o 
   3  13   3      360.53      322.99     14.45 o 
   4  13   3        3.78        4.10      8.85 o 
   5  13   3      148.82      154.89     18.56 o 
   6  13   3       30.41       32.52     11.96 o 
   7  13   3      140.96      108.96     17.83 o 
   8  13   3        9.83       23.69      7.88 o 
   9  13   3        3.46       25.68     15.50 o 
  -9  14   3       32.09       13.88     11.68 o 
  -8  14   3        0.58       22.98     11.70 o 
  -7  14   3       80.63       83.66     17.19 o 
  -6  14   3        3.62       18.11     12.32 o 
  -5  14   3       44.00       41.74     11.57 o 
  -4  14   3       10.73        1.83      4.87 o 
  -3  14   3     1152.04     1051.20     42.12 o 
  -2  14   3     1095.68     1075.10     40.80 o 
  -1  14   3       48.59       52.41      9.19 o 
   0  14   3        3.66        6.06      2.94 o 
   1  14   3       25.29       21.91      3.74 o 
   2  14   3       26.67       35.32      3.75 o 
   3  14   3      112.96      129.10      9.96 o 
   4  14   3      157.50      102.17     14.35 o 
   5  14   3       20.74       30.64     12.04 o 
   6  14   3       10.58       17.60     11.49 o 
   7  14   3       60.46       48.51     12.41 o 
   8  14   3       68.64       55.00     10.47 o 
   9  14   3       33.40       23.08     12.03 o 
  -9  15   3        1.59        0.01      9.10 o 
  -8  15   3       44.81       39.14     14.26 o 
  -7  15   3       21.85       40.27     12.92 o 
  -6  15   3        0.03        0.03      7.99 o 
  -5  15   3      625.58      609.30     38.23 o 
  -4  15   3       44.27       29.15      9.94 o 
  -3  15   3       28.30       33.36     14.90 o 
  -2  15   3      764.65      655.10     33.59 o 
  -1  15   3      278.27      224.96     16.88 o 
   0  15   3      469.14      511.08     17.86 o 
   1  15   3       56.87       57.97      4.79 o 
   2  15   3     1511.70     1451.59     23.06 o 
   3  15   3      160.28      168.96     12.42 o 
   4  15   3      961.64      833.00     40.45 o 
   5  15   3       15.17       22.42     10.80 o 
   6  15   3      171.22      167.33     20.90 o 
   7  15   3       74.84      100.57     17.94 o 
   8  15   3       77.40       49.50     13.54 o 
   9  15   3       20.95       25.01     13.36 o 
  -9  16   3       20.84       39.53     13.95 o 
  -8  16   3      197.18      151.28     23.74 o 
  -7  16   3       16.85       32.02     13.45 o 
  -6  16   3      137.27      132.16     20.59 o 
  -5  16   3        1.98       16.76      8.93 o 
  -4  16   3      340.04      332.81     28.15 o 
  -3  16   3      520.51      546.10     32.18 o 
  -2  16   3       93.05       89.19     14.04 o 
  -1  16   3       29.76       46.64      9.11 o 
   0  16   3       26.49       36.93      5.89 o 
   1  16   3      162.76      156.98     10.19 o 
   2  16   3     2107.27     2000.56     29.67 o 
   3  16   3     1469.99     1350.42     24.90 o 
   4  16   3      357.47      326.93     27.16 o 
   5  16   3       37.29       52.32     12.49 o 
   6  16   3      121.66      110.11     18.99 o 
   7  16   3       58.90       51.51     14.23 o 
   8  16   3      367.28      316.36     33.02 o 
  -8  17   3       77.79       60.30     16.05 o 
  -7  17   3      129.79      128.63     21.62 o 
  -6  17   3      262.17      237.68     26.95 o 
  -5  17   3        4.95        4.95      8.36 o 
  -4  17   3      174.79      192.77     21.60 o 
  -3  17   3        0.29        5.05      6.87 o 
  -2  17   3       13.27       35.38     12.71 o 
  -1  17   3      805.08      736.47     32.63 o 
   0  17   3        0.02        4.35      1.89 o 
   1  17   3     1006.33      933.37     25.12 o 
   2  17   3       20.23       20.23      3.71 o 
   3  17   3       94.82       83.07      8.63 o 
   4  17   3        0.08       14.25     10.89 o 
   5  17   3       12.24       21.28      8.27 o 
   6  17   3        0.40        4.35     10.05 o 
   7  17   3      143.48      138.49     24.23 o 
   8  17   3        9.69       20.71     12.54 o 
  -8  18   3      137.56      122.60     22.23 o 
  -7  18   3       91.21       95.49     18.53 o 
  -6  18   3      229.61      226.58     28.86 o 
  -5  18   3       23.73       49.66     14.37 o 
  -4  18   3      282.13      284.19     28.22 o 
  -3  18   3      236.27      218.60     21.85 o 
  -2  18   3      252.16      274.23     22.81 o 
  -1  18   3      293.21      329.93     17.33 o 
   0  18   3     1119.02      960.97     30.74 o 
   1  18   3       43.63       32.05      4.76 o 
   2  18   3      585.82      574.55     17.23 o 
   3  18   3        6.51       15.95      4.85 o 
   4  18   3       13.64       28.10      8.11 o 
   5  18   3        0.17        1.73      6.66 o 
   6  18   3       62.47       58.36     16.35 o 
   7  18   3       15.49       20.74     12.85 o 
   8  18   3      179.46      165.96     24.86 o 
  -8  19   3        9.81       23.07     12.14 o 
  -7  19   3       17.76       29.51     12.35 o 
  -6  19   3        4.36        3.96      9.43 o 
  -5  19   3      143.71      142.93     22.66 o 
  -4  19   3      145.97      170.53     21.90 o 
  -3  19   3        8.50       15.46      8.23 o 
  -2  19   3       67.61       82.13     14.81 o 
  -1  19   3        5.64       33.39     13.11 o 
   0  19   3     1055.92     1048.24     32.83 o 
   1  19   3      100.42      106.29      7.16 o 
   2  19   3      330.12      306.79     13.12 o 
   3  19   3      426.63      409.72     18.80 o 
   4  19   3       40.00       27.87      6.16 o 
   5  19   3       76.64       58.82     15.00 o 
   6  19   3      265.35      243.60     27.99 o 
   7  19   3        0.17       10.84      7.65 o 
   8  19   3        0.37        0.00      8.60 o 
  -8  20   3       33.46       42.30     15.23 o 
  -7  20   3        4.09        0.97      6.89 o 
  -6  20   3        2.91        9.43     11.00 o 
  -5  20   3        3.87       11.74     10.83 o 
  -4  20   3        2.85       17.30      9.16 o 
  -3  20   3       86.62       95.20     18.01 o 
  -2  20   3        0.47        5.12      6.76 o 
  -1  20   3      181.50      185.32     13.13 o 
   0  20   3      225.76      179.79     10.06 o 
   1  20   3      383.53      355.05     14.04 o 
   2  20   3       21.32       25.51      3.79 o 
   3  20   3        4.39        5.80      4.69 o 
   4  20   3        0.26       19.35     11.58 o 
   5  20   3       20.55       63.57     19.79 o 
   6  20   3       86.77      118.47     20.15 o 
   7  20   3        0.86       15.27     10.89 o 
   8  20   3       35.15       33.24     14.19 o 
  -7  21   3        0.07       16.09     13.77 o 
  -6  21   3       98.69       89.66     18.63 o 
  -5  21   3        7.07        8.32      6.48 o 
  -4  21   3      152.21      165.80     20.64 o 
  -3  21   3       96.39       75.01     14.65 o 
  -2  21   3       87.71       87.43     10.43 o 
  -1  21   3      268.84      285.60     18.69 o 
   0  21   3       10.14       20.92      4.77 o 
   1  21   3        1.08        9.06      3.18 o 
   2  21   3        4.90        5.67      3.40 o 
   3  21   3      135.71      144.49     17.00 o 
   4  21   3       47.27       48.23     13.63 o 
   5  21   3        0.04        0.01      8.98 o 
   6  21   3      280.33      311.85     33.13 o 
   7  21   3      371.94      349.26     36.35 o 
  -7  22   3       23.32       41.58     14.46 o 
  -6  22   3        4.60       19.48     12.08 o 
  -5  22   3        3.66        2.46      7.71 o 
  -4  22   3      222.98      237.93     27.50 o 
  -3  22   3        8.84        7.93      6.59 o 
  -2  22   3        9.20       32.34     22.23 o 
  -1  22   3       38.54       46.85     13.09 o 
   0  22   3       36.18       48.58      6.89 o 
   1  22   3      806.62      797.52     26.01 o 
   2  22   3      299.84      293.06     18.28 o 
   3  22   3        5.38       11.11      5.23 o 
   4  22   3      230.71      213.04     26.01 o 
   5  22   3        0.03        0.33      8.14 o 
   6  22   3       44.51       53.26     15.76 o 
   7  22   3       78.33       77.49     18.05 o 
  -7  23   3        6.02        5.49      7.81 o 
  -6  23   3        2.56        6.96      9.19 o 
  -5  23   3        8.57       27.66     13.17 o 
  -4  23   3       43.12       60.93     15.95 o 
  -3  23   3        2.32        3.67      8.02 o 
  -2  23   3      150.23      151.80     13.72 o 
  -1  23   3        6.56       15.98      9.54 o 
   0  23   3      100.94      103.21      8.14 o 
   1  23   3       27.44       34.72      8.18 o 
   2  23   3        0.82        1.19      4.10 o 
   3  23   3       34.02       33.32      6.94 o 
   4  23   3        2.41        4.70      7.25 o 
   5  23   3      117.21      125.18     22.50 o 
   6  23   3       32.43       34.79     14.07 o 
   7  23   3       54.53       67.86     17.76 o 
  -7  24   3       80.93       91.43     19.64 o 
  -6  24   3       33.97       43.57     15.53 o 
  -5  24   3       44.36       57.84     15.60 o 
  -4  24   3       59.61       46.30     13.55 o 
  -3  24   3      299.06      328.22     21.15 o 
  -2  24   3       88.39       93.99     11.42 o 
  -1  24   3       42.29       48.21      5.86 o 
   0  24   3       71.89       77.28     10.28 o 
   1  24   3      375.75      376.00     20.83 o 
   2  24   3       10.99        7.99      5.72 o 
   3  24   3        2.03       11.03      5.82 o 
   4  24   3       70.50       61.77     15.51 o 
   5  24   3       32.21       42.33     15.56 o 
   6  24   3      132.96      131.44     24.02 o 
  -6  25   3       17.29       40.77     17.92 o 
  -5  25   3        5.43       12.16     10.62 o 
  -4  25   3       47.02       69.57     18.91 o 
  -3  25   3      136.11      112.28     14.12 o 
  -2  25   3       19.79       41.61     10.81 o 
  -1  25   3        6.54        8.06      5.28 o 
   0  25   3      314.84      322.15     19.83 o 
   1  25   3        4.45       16.50      7.18 o 
   2  25   3      312.95      331.98     20.64 o 
   3  25   3        2.24        3.73      6.71 o 
   4  25   3        0.83        0.02      8.92 o 
   5  25   3        3.69        6.13     11.86 o 
   6  25   3        0.10       17.58     11.18 o 
  -6  26   3       20.77       41.64     15.66 o 
  -5  26   3       14.18       21.64     12.04 o 
  -4  26   3       11.25       35.23      9.29 o 
  -3  26   3       43.54       35.66      8.36 o 
  -2  26   3       34.44       49.25     10.81 o 
  -1  26   3       15.96       21.72      5.05 o 
   0  26   3       41.31       47.91      9.41 o 
   1  26   3        1.01        9.82      6.30 o 
   2  26   3       33.00       40.42      8.89 o 
   3  26   3       92.08      112.85     20.14 o 
   4  26   3        0.15       14.94     12.54 o 
   5  26   3       50.81       47.22     14.25 o 
   6  26   3        0.66       15.40     12.43 o 
  -5  27   3       36.83       43.94     16.09 o 
  -4  27   3       10.12       26.31      9.22 o 
  -3  27   3       66.31       93.01     12.27 o 
  -2  27   3       11.58       12.62      6.02 o 
  -1  27   3       33.99       43.40      9.67 o 
   0  27   3       64.70       55.25      9.21 o 
   1  27   3       66.42       66.01     11.10 o 
   2  27   3      174.25      179.41     16.14 o 
   3  27   3        9.98       14.62     10.80 o 
   4  27   3       25.86       43.72     16.46 o 
   5  27   3       13.52       10.16     10.52 o 
  -5  28   3       14.50       52.94     18.41 o 
  -4  28   3       14.86       20.75      7.19 o 
  -3  28   3        1.84        8.20      6.42 o 
  -2  28   3        1.55        3.91      5.15 o 
  -1  28   3       69.42       78.13     10.77 o 
   0  28   3       86.34      111.40     13.63 o 
   1  28   3       17.57       40.54     17.43 o 
   2  28   3      179.07      186.10     16.63 o 
   3  28   3        7.83       27.00     12.61 o 
   4  28   3        1.19        6.76     11.94 o 
   5  28   3        0.26        1.66      9.68 o 
  -5  29   3       19.82       18.84     14.66 o 
  -4  29   3      217.85      222.22     29.50 o 
  -3  29   3       21.34       39.76     10.20 o 
  -2  29   3      167.53      162.02     16.79 o 
  -1  29   3      103.79      111.81     13.92 o 
   0  29   3        0.15        0.79      5.31 o 
   1  29   3        6.69       16.51      6.94 o 
   2  29   3       93.76       99.19     19.16 o 
   3  29   3        2.47        0.97      7.95 o 
   4  29   3       39.30       22.87     10.37 o 
  -4  30   3       50.17       61.53     17.32 o 
  -3  30   3       77.76       87.41     22.57 o 
  -2  30   3       46.42       50.63     10.12 o 
  -1  30   3        2.57        0.01      5.78 o 
   0  30   3       44.06       57.56     15.30 o 
   1  30   3       62.54       68.99     11.57 o 
   2  30   3       23.58       44.55     14.11 o 
   3  30   3       20.63       27.66     11.01 o 
   4  30   3       69.22       76.93     18.53 o 
  -3  31   3      178.80      203.35     19.54 o 
  -2  31   3        2.27        2.85      6.36 o 
  -1  31   3        8.98        7.34      5.93 o 
   0  31   3       65.66       75.71     11.90 o 
   1  31   3       27.29       31.30      8.42 o 
   2  31   3        2.99        4.98      7.34 o 
   3  31   3        2.22        7.40      8.87 o 
  -3  32   3      177.73      181.86     27.06 o 
  -2  32   3        4.14        8.67      6.08 o 
  -1  32   3        0.91        3.06      5.52 o 
   0  32   3       19.16       15.37      6.30 o 
   1  32   3       15.87       36.21     12.50 o 
   2  32   3        0.05        3.80     10.55 o 
  -2  33   3        0.07       12.34     11.85 o 
  -1  33   3        4.23       12.02      6.49 o 
   0  33   3       50.70       54.42     12.65 o 
   1  33   3        1.99        1.63      6.84 o 
  -1  34   3        0.46       10.67      8.79 o 
 -10   0   4       29.92       31.74     12.93 o 
  -8   0   4        6.29        9.09      4.09 o 
  -6   0   4        5.63        3.23      5.54 o 
  -4   0   4     2322.53     3060.57     61.89 o 
  -2   0   4     4362.70     5252.64     62.22 o 
   2   0   4     5040.64     5599.15     82.64 o 
   4   0   4       62.03       48.69      5.32 o 
   6   0   4     1014.00     1006.45     24.59 o 
   8   0   4       14.99       13.96      5.63 o 
 -10   1   4       50.02       47.33      9.67 o 
  -9   1   4       16.93       19.04      4.56 o 
  -8   1   4        1.58        7.39      3.75 o 
  -7   1   4       17.24       21.10      4.67 o 
  -6   1   4      181.92      205.02     11.68 o 
  -5   1   4     2470.25     2984.37     48.65 o 
  -4   1   4      772.16     1005.66     25.42 o 
  -3   1   4        0.88        6.76      6.88 o 
  -2   1   4      145.58      160.63      7.44 o 
  -1   1   4       81.96       54.14      4.91 o 
   1   1   4    18456.73    19992.25    485.49 o 
   2   1   4     2014.70     2067.71     15.22 o 
   3   1   4      977.11     1035.02     16.32 o 
   4   1   4       15.90       22.74      2.98 o 
   5   1   4        0.32        1.31      2.02 o 
   6   1   4       81.37      108.31      6.21 o 
   7   1   4        2.55       11.21      4.82 o 
   8   1   4        1.72        8.72      3.90 o 
   9   1   4        5.39       12.34      7.37 o 
 -10   2   4       55.32       50.08     10.14 o 
  -9   2   4        0.20        8.01      3.95 o 
  -8   2   4      160.99      145.85      9.84 o 
  -7   2   4      176.87      179.82      9.80 o 
  -6   2   4      333.40      376.57     22.31 o 
  -5   2   4      553.36      625.32     21.95 o 
  -4   2   4      133.77      128.76     13.21 o 
  -3   2   4     1549.12     2106.20     32.27 o 
  -2   2   4       73.61       97.31      6.77 o 
  -1   2   4     1270.26     1394.18     57.82 o 
   1   2   4     4762.91     5107.63     64.12 o 
   2   2   4     1870.29     1809.23     26.05 o 
   3   2   4      314.38      346.60      9.78 o 
   4   2   4       19.99       24.12      2.46 o 
   5   2   4        3.43        4.09      2.03 o 
   6   2   4      842.86      828.18     17.18 o 
   7   2   4      504.98      493.18     15.13 o 
   8   2   4        5.69        5.43      4.06 o 
   9   2   4       16.49       18.46      8.82 o 
 -10   3   4        0.45        0.46      5.07 o 
  -9   3   4      103.15      101.99      8.95 o 
  -8   3   4        0.01        1.47      2.99 o 
  -7   3   4        4.61        6.71      3.14 o 
  -6   3   4       50.39       77.76      8.47 o 
  -5   3   4      183.05      197.74     10.38 o 
  -4   3   4       43.05       52.94      7.02 o 
  -3   3   4     2295.30     2850.18     87.54 o 
  -2   3   4       25.49       36.80      5.25 o 
  -1   3   4    19268.73    21176.62    201.96 o 
   0   3   4        5.27        7.58      2.35 o 
   1   3   4     4395.12     4975.16     36.46 o 
   2   3   4        0.01        1.44      0.89 o 
   3   3   4     3567.70     3577.21     72.80 o 
   4   3   4      284.00      277.15      8.12 o 
   5   3   4      197.95      228.02      7.68 o 
   6   3   4       27.74       35.29      4.30 o 
   7   3   4       64.68       68.25      6.04 o 
   8   3   4       89.11       74.78     10.28 o 
   9   3   4       36.32       35.65      7.11 o 
 -10   4   4        3.13        9.73     10.21 o 
  -9   4   4       86.76       75.93      7.78 o 
  -8   4   4        9.30       12.45      5.08 o 
  -7   4   4      279.42      301.37     15.00 o 
  -6   4   4        0.17        2.18      2.68 o 
  -5   4   4      329.13      356.88     11.14 o 
  -4   4   4      674.15      853.34     21.97 o 
  -3   4   4     2562.83     3294.96     30.83 o 
  -2   4   4     1035.41     1050.86     14.62 o 
  -1   4   4     2552.14     2770.86     29.07 o 
   0   4   4       61.99       39.14      1.23 o 
   1   4   4       64.24      115.81      7.48 o 
   2   4   4      101.61      100.49     12.31 o 
   3   4   4       35.01       51.79      5.53 o 
   4   4   4      400.04      344.53      9.03 o 
   5   4   4     1297.42     1219.64     18.27 o 
   6   4   4      434.48      382.41     11.56 o 
   7   4   4      149.21      124.37      9.89 o 
   8   4   4       16.97       11.51      7.00 o 
   9   4   4        2.66        9.62      6.63 o 
 -10   5   4       14.77        1.98      6.92 o 
  -9   5   4        9.80        9.96      4.03 o 
  -8   5   4       16.70       10.25      7.87 o 
  -7   5   4       10.37       18.10      4.64 o 
  -6   5   4       35.03       33.63      3.48 o 
  -5   5   4       14.35       15.38      2.61 o 
  -4   5   4      633.80      703.64     15.68 o 
  -3   5   4      105.16      121.41      4.01 o 
  -2   5   4     2451.55     2869.11     45.84 o 
  -1   5   4       85.54      137.36     10.99 o 
   0   5   4       13.72        5.66      0.85 o 
   1   5   4      173.91      131.13      3.42 o 
   2   5   4      224.60      273.96     10.51 o 
   3   5   4      785.80      700.08     22.96 o 
   4   5   4     2612.58     2557.29     64.13 o 
   5   5   4       82.63       86.85      5.26 o 
   6   5   4      116.47      113.73      6.75 o 
   7   5   4      242.40      229.50     13.57 o 
   8   5   4        0.09       16.33      6.35 o 
   9   5   4       56.35       74.96     16.16 o 
 -10   6   4       15.94       15.47     20.96 o 
  -9   6   4       27.65       37.41      8.42 o 
  -8   6   4      106.75       93.32      9.58 o 
  -7   6   4      106.96      112.92      9.25 o 
  -6   6   4       34.94       25.16      3.17 o 
  -5   6   4      328.95      401.92     11.40 o 
  -4   6   4       15.68       19.70      2.69 o 
  -3   6   4     1298.37     1397.88     41.18 o 
  -2   6   4      257.40      340.09     11.63 o 
  -1   6   4      459.99      619.05     21.57 o 
   0   6   4      988.22     1059.46     27.42 o 
   1   6   4       21.37       42.07      3.63 o 
   2   6   4     1778.33     1862.82     17.34 o 
   3   6   4      119.61      127.87      8.29 o 
   4   6   4       23.19       26.52      8.01 o 
   5   6   4      271.08      266.62     10.07 o 
   6   6   4        2.33        7.01      2.74 o 
   7   6   4       45.19       59.27      8.38 o 
   8   6   4      209.13      251.82     15.36 o 
   9   6   4        0.23        9.87     14.48 o 
 -10   7   4        4.72        6.50      7.67 o 
  -9   7   4        1.63        7.67      6.54 o 
  -8   7   4        6.83        6.24      4.83 o 
  -7   7   4       69.52       94.36      8.94 o 
  -6   7   4      422.99      391.24     12.37 o 
  -5   7   4     1297.72     1299.86     19.02 o 
  -4   7   4      211.97      189.13      6.38 o 
  -3   7   4        2.49        0.84      2.32 o 
  -2   7   4     1271.34     1318.06     36.00 o 
  -1   7   4       21.66       27.27      5.87 o 
   0   7   4       22.25       24.15      2.87 o 
   1   7   4        8.35       24.20      3.57 o 
   3   7   4      243.66      226.38     10.35 o 
   4   7   4       33.22       35.15      5.74 o 
   5   7   4      330.59      308.58     24.36 o 
   6   7   4       37.64       49.99      6.85 o 
   7   7   4      264.86      259.28     14.38 o 
   8   7   4       49.15       45.27      7.54 o 
   9   7   4       82.01       65.29     11.85 o 
 -10   8   4        0.21        6.48      8.45 o 
  -9   8   4       50.97       66.26     11.73 o 
  -8   8   4        3.75        0.15      4.08 o 
  -7   8   4      117.05      114.85     12.07 o 
  -6   8   4      343.53      312.72     17.08 o 
  -5   8   4       63.29       71.99      5.62 o 
  -4   8   4     1228.12     1204.67     29.03 o 
  -3   8   4       26.12       24.36      3.40 o 
  -2   8   4     4031.92     4483.88     54.65 o 
  -1   8   4     2924.68     3112.81     48.67 o 
   0   8   4        9.39       13.19      0.95 o 
   1   8   4     2632.03     2540.27     23.14 o 
   2   8   4        0.38        2.27      1.26 o 
   3   8   4      415.86      445.69     12.87 o 
   4   8   4      125.19      131.71      9.85 o 
   5   8   4      201.39      165.22     12.52 o 
   6   8   4      484.87      491.60     21.84 o 
   7   8   4       47.58       58.42     11.26 o 
   8   8   4        8.70       15.44      5.23 o 
   9   8   4       76.88       76.34     12.86 o 
 -10   9   4       15.89        1.97      7.41 o 
  -9   9   4        0.24       16.67     11.84 o 
  -8   9   4        0.33        0.15      4.62 o 
  -7   9   4        0.24        4.55      4.38 o 
  -6   9   4       49.66       57.22      9.60 o 
  -5   9   4      154.71      162.78     12.14 o 
  -4   9   4      419.04      494.20     18.92 o 
  -3   9   4      111.43      160.49     15.44 o 
  -2   9   4       39.43       51.81      3.10 o 
  -1   9   4     1133.00     1089.91     30.67 o 
   0   9   4     6254.72     6019.28     68.36 o 
   1   9   4      142.32      150.98      6.96 o 
   2   9   4      827.96      880.35     20.86 o 
   3   9   4      110.94      114.93      8.13 o 
   4   9   4      363.47      390.52     17.09 o 
   5   9   4        0.07        6.81      7.55 o 
   6   9   4      261.72      268.93     16.72 o 
   7   9   4      105.86      108.46      9.84 o 
   8   9   4        7.88       10.75     11.37 o 
   9   9   4       55.84       66.22     12.21 o 
  -9  10   4       27.11       16.81     10.01 o 
  -8  10   4       22.37       39.12      9.28 o 
  -7  10   4        0.35        0.95      4.57 o 
  -6  10   4      177.74      187.47     13.98 o 
  -5  10   4      369.16      308.90     21.80 o 
  -4  10   4      190.42      152.87     17.47 o 
  -3  10   4     1115.57     1133.30     38.13 o 
  -2  10   4        0.19        0.44      0.94 o 
  -1  10   4      138.02      112.30     10.24 o 
   0  10   4       94.81       68.96      9.99 o 
   1  10   4       78.67       71.08      4.67 o 
   2  10   4      610.98      599.48     12.55 o 
   3  10   4        0.08        7.71      4.42 o 
   4  10   4      247.35      272.64     15.11 o 
   5  10   4       78.58       81.56      8.54 o 
   6  10   4        0.31        3.91      5.38 o 
   7  10   4       16.94       17.36      4.62 o 
   8  10   4       30.71       37.46      9.34 o 
   9  10   4      143.63      169.63     26.41 o 
  -9  11   4        2.79        1.50      8.02 o 
  -8  11   4      259.22      255.67     29.46 o 
  -7  11   4       57.39       52.77     14.02 o 
  -6  11   4        1.11        2.12      7.78 o 
  -5  11   4       28.68       33.41      9.84 o 
  -4  11   4      248.20      231.34     19.55 o 
  -3  11   4        5.68        0.92      6.59 o 
  -2  11   4      102.92      162.65     15.91 o 
  -1  11   4      226.05      255.24     16.62 o 
   0  11   4     5994.74     5810.44    235.59 o 
   1  11   4       30.55       34.34      3.13 o 
   2  11   4        1.29        5.41      2.09 o 
   3  11   4       92.38       83.70      8.47 o 
   4  11   4      143.76      152.67     11.24 o 
   5  11   4       53.19       53.50      7.63 o 
   6  11   4       48.33       59.06      8.13 o 
   7  11   4        5.46        7.99      4.53 o 
   8  11   4        1.57        9.58     11.28 o 
   9  11   4        4.53       33.06     14.92 o 
  -9  12   4       36.80       30.17     13.70 o 
  -8  12   4      283.90      246.42     29.36 o 
  -7  12   4       19.82        9.73      8.93 o 
  -6  12   4      228.47      189.17     22.62 o 
  -5  12   4        6.86       13.62      7.34 o 
  -4  12   4        6.93        8.91      7.84 o 
  -3  12   4        7.12        9.26      7.99 o 
  -2  12   4      301.30      273.23     17.81 o 
  -1  12   4       87.96      114.89     11.83 o 
   0  12   4      265.09      281.69      6.63 o 
   1  12   4      581.46      630.55     14.33 o 
   2  12   4       20.48       16.64      3.45 o 
   3  12   4        1.30        1.27      3.37 o 
   4  12   4      748.27      649.26     33.34 o 
   5  12   4      251.34      230.71     14.42 o 
   6  12   4      209.50      180.93     14.96 o 
   7  12   4       18.81       17.59     10.74 o 
   8  12   4      114.45      108.29     13.02 o 
   9  12   4      220.94      253.10     31.21 o 
  -9  13   4        1.21       25.36     13.44 o 
  -8  13   4       95.18      104.17     19.81 o 
  -7  13   4        1.70        0.12     11.04 o 
  -6  13   4        3.54        7.67      7.20 o 
  -5  13   4      579.11      504.59     34.63 o 
  -4  13   4      537.24      395.60     27.41 o 
  -3  13   4      287.23      259.08     20.83 o 
  -2  13   4     2064.50     1962.02     50.83 o 
  -1  13   4      135.87      119.88     12.54 o 
   0  13   4      159.68      177.71     14.77 o 
   1  13   4      732.74      720.62     15.80 o 
   2  13   4      578.26      516.78     13.25 o 
   3  13   4      561.94      531.25     19.80 o 
   4  13   4      172.56      172.27     18.23 o 
   5  13   4      446.27      387.12     29.47 o 
   6  13   4        5.01        9.09      8.77 o 
   7  13   4       46.22       52.57     12.61 o 
   8  13   4       68.03       63.70     11.04 o 
   9  13   4       23.57       15.27     11.64 o 
  -9  14   4        0.40       24.67     13.48 o 
  -8  14   4       98.06       80.49     18.72 o 
  -7  14   4       35.70       13.68      8.47 o 
  -6  14   4       33.94       60.24     14.64 o 
  -5  14   4        1.58        6.79      8.55 o 
  -4  14   4      317.33      262.75     22.86 o 
  -3  14   4       28.12       35.98      8.36 o 
  -2  14   4       67.79       76.43     11.05 o 
  -1  14   4     1720.39     1756.33     46.10 o 
   0  14   4      624.70      585.17     26.31 o 
   1  14   4     1314.60     1243.71     21.47 o 
   2  14   4      268.57      236.60     11.85 o 
   3  14   4       18.81       24.25      3.40 o 
   4  14   4       14.12       19.41      6.20 o 
   5  14   4      490.61      508.54     33.75 o 
   6  14   4      177.47      138.71     20.40 o 
   7  14   4       19.40       17.58      8.23 o 
   8  14   4       20.19       40.47      9.73 o 
  -9  15   4       47.33       72.75     18.05 o 
  -8  15   4       84.94       98.50     20.30 o 
  -7  15   4        0.14        3.81      9.50 o 
  -6  15   4       52.87       30.30     10.48 o 
  -5  15   4       23.67       28.12     14.39 o 
  -4  15   4      212.49      226.09     22.55 o 
  -3  15   4      451.00      401.72     27.09 o 
  -2  15   4       52.89       41.97      8.26 o 
  -1  15   4      149.73      129.50     14.37 o 
   0  15   4     1545.44     1373.89     30.02 o 
   1  15   4       31.52       23.07      3.70 o 
   2  15   4      333.47      317.28     11.26 o 
   3  15   4      156.63      106.91      6.87 o 
   4  15   4      291.62      245.13     23.14 o 
   5  15   4       11.81        8.02      7.41 o 
   6  15   4        0.02        4.28      6.52 o 
   7  15   4       68.90       76.39     16.17 o 
   8  15   4        9.94       12.15      7.71 o 
  -9  16   4       29.46       23.91     10.98 o 
  -8  16   4       52.38      127.00     22.32 o 
  -7  16   4       23.99       35.80     11.80 o 
  -6  16   4       70.42       79.24     16.49 o 
  -5  16   4       48.79       53.11     12.36 o 
  -4  16   4       16.28       34.41     10.82 o 
  -3  16   4      152.80      164.59     17.73 o 
  -2  16   4      466.13      487.31     26.94 o 
  -1  16   4       80.60       71.18      9.90 o 
   0  16   4       40.76       42.87      2.92 o 
   1  16   4      360.52      342.68     11.70 o 
   2  16   4      255.44      257.09     11.92 o 
   3  16   4      276.22      255.04     12.69 o 
   4  16   4        1.91        5.55      3.64 o 
   5  16   4        2.55        0.19      5.55 o 
   6  16   4        0.35        0.41      8.78 o 
   7  16   4       41.50       33.34     11.47 o 
   8  16   4       25.91       25.10      8.07 o 
  -8  17   4       21.43       48.59     15.88 o 
  -7  17   4        0.26       16.97     12.02 o 
  -6  17   4      121.10      150.88     21.35 o 
  -5  17   4       22.43       36.34     12.23 o 
  -4  17   4      114.09       88.02     16.62 o 
  -3  17   4       10.37        8.44      8.07 o 
  -2  17   4      584.34      520.62     29.96 o 
  -1  17   4        1.71        7.38      5.43 o 
   0  17   4      253.75      255.22     18.20 o 
   1  17   4        7.53       18.55      4.02 o 
   2  17   4      744.18      624.66     16.69 o 
   3  17   4       13.30       15.33      3.78 o 
   4  17   4      429.62      390.87     17.73 o 
   5  17   4       55.10       53.53     13.58 o 
   6  17   4      176.25      185.21     23.89 o 
   7  17   4       24.79       57.29     15.40 o 
   8  17   4       86.49      101.57     14.85 o 
  -8  18   4      250.21      279.74     32.40 o 
  -7  18   4      141.55      123.77     21.27 o 
  -6  18   4      100.47      128.39     21.44 o 
  -5  18   4      483.93      476.90     36.56 o 
  -4  18   4      173.47      172.61     21.91 o 
  -3  18   4      130.93      143.97     18.08 o 
  -2  18   4       32.64       41.93     10.22 o 
  -1  18   4        0.64       17.14      7.97 o 
   0  18   4     1007.03      878.01     22.97 o 
   1  18   4        1.41        2.77      3.10 o 
   2  18   4      109.98       78.37      6.07 o 
   3  18   4       78.36       67.03      6.09 o 
   4  18   4       16.78       15.72      9.74 o 
   5  18   4       48.27       38.72     11.55 o 
   6  18   4        2.55       10.26      9.92 o 
   7  18   4      248.59      214.36     27.00 o 
   8  18   4      148.96      153.62     17.22 o 
  -8  19   4       14.27       24.68     13.28 o 
  -7  19   4       53.48       55.53     14.34 o 
  -6  19   4        0.04        9.19     10.03 o 
  -5  19   4      134.48      165.52     22.13 o 
  -4  19   4      423.07      374.78     32.52 o 
  -3  19   4       94.14       70.75     14.38 o 
  -2  19   4      766.06      703.37     37.47 o 
  -1  19   4       36.00       36.35      6.73 o 
   0  19   4      111.07      110.02      9.07 o 
   1  19   4      248.19      229.10     11.13 o 
   2  19   4       93.47       73.44      6.16 o 
   3  19   4       18.76       20.65      4.07 o 
   4  19   4       41.98       29.79     11.43 o 
   5  19   4       25.83       29.66     12.34 o 
   6  19   4        0.61        0.00      7.33 o 
   7  19   4        0.83        0.41      8.06 o 
   8  19   4       24.82       20.13      6.80 o 
  -8  20   4        4.59        6.95     10.07 o 
  -7  20   4       11.14       12.62      8.01 o 
  -6  20   4        1.13       10.14      8.50 o 
  -5  20   4       10.48       10.52      8.98 o 
  -4  20   4        8.02       21.86     10.36 o 
  -3  20   4      376.83      291.29     26.81 o 
  -2  20   4        3.38        3.11      5.78 o 
  -1  20   4       51.81       53.52      7.62 o 
   0  20   4      303.09      287.13     13.26 o 
   1  20   4      150.87      149.74      8.87 o 
   2  20   4      224.97      204.19     11.24 o 
   3  20   4        7.06        6.65      3.03 o 
   4  20   4      121.43      135.20     20.50 o 
   5  20   4      763.50      674.46     44.71 o 
   6  20   4       16.16       22.77     10.41 o 
   7  20   4        1.56        0.86      7.68 o 
   8  20   4       42.64       61.90     17.73 o 
  -7  21   4        4.00       11.43     11.26 o 
  -6  21   4       50.15       50.83     15.67 o 
  -5  21   4       19.03       24.79      9.98 o 
  -4  21   4      136.96      135.41     21.61 o 
  -3  21   4        0.02        0.06      6.02 o 
  -2  21   4      245.00      253.92     24.41 o 
  -1  21   4      153.03      146.98     13.80 o 
   0  21   4       12.75       27.44      4.71 o 
   1  21   4        3.82        2.72      3.14 o 
   2  21   4       39.56       37.52      5.67 o 
   3  21   4      358.39      390.79     19.73 o 
   4  21   4       83.76       65.28     14.37 o 
   5  21   4        5.53       11.58     11.09 o 
   6  21   4       49.86       60.95     15.39 o 
   7  21   4       60.08       84.04     18.31 o 
  -7  22   4        1.37        3.96      7.39 o 
  -6  22   4        7.07       15.71     10.44 o 
  -5  22   4        1.19        6.02      8.48 o 
  -4  22   4        0.01       12.03     10.52 o 
  -3  22   4       53.98       41.05     10.63 o 
  -2  22   4      591.36      545.02     24.84 o 
  -1  22   4        3.10       11.28      5.87 o 
   0  22   4      159.34      163.23     10.26 o 
   1  22   4      163.64      185.65     10.38 o 
   2  22   4       39.61       36.23      5.72 o 
   3  22   4      207.19      239.38     15.42 o 
   4  22   4       68.18       71.48     15.91 o 
   5  22   4       57.40       48.27     13.15 o 
   6  22   4       20.18       42.34     14.60 o 
   7  22   4       90.39       88.81     19.62 o 
  -7  23   4        1.94       10.32      8.76 o 
  -6  23   4        7.75        8.78      7.24 o 
  -5  23   4      122.27      127.39     22.61 o 
  -4  23   4       14.30       15.29     11.44 o 
  -3  23   4      146.81      167.65     21.68 o 
  -2  23   4       14.75       29.65      7.39 o 
  -1  23   4      226.76      235.73     17.96 o 
   0  23   4      187.50      217.19     14.54 o 
   1  23   4       39.60       45.22      5.77 o 
   2  23   4        0.23        0.56      3.98 o 
   3  23   4       79.41       82.24     17.63 o 
   4  23   4       44.72       54.10     14.31 o 
   5  23   4        3.76       12.88      9.13 o 
   6  23   4       90.69       93.00     19.72 o 
   7  23   4        0.37        3.09      9.66 o 
  -7  24   4        5.41        0.12      8.80 o 
  -6  24   4      130.84      173.25     26.87 o 
  -5  24   4        0.08        2.55      7.13 o 
  -4  24   4       41.26       34.22     11.46 o 
  -3  24   4        8.72       10.86      6.38 o 
  -2  24   4        5.57       12.70      5.48 o 
  -1  24   4        9.09       12.19      4.48 o 
   0  24   4      158.83      145.06     13.80 o 
   1  24   4        0.02        9.72      8.12 o 
   2  24   4       34.06       54.14      8.64 o 
   3  24   4       78.73       64.86     14.50 o 
   4  24   4      102.98       98.01     18.29 o 
   5  24   4        5.81       11.61     11.17 o 
   6  24   4       23.57       13.08     11.57 o 
  -6  25   4       61.46       67.91     17.89 o 
  -5  25   4       27.49       27.24     13.94 o 
  -4  25   4      325.18      290.35     31.48 o 
  -3  25   4       23.92       32.50      9.19 o 
  -2  25   4      128.50      138.57     14.04 o 
  -1  25   4       72.37       77.04     12.31 o 
   0  25   4        0.02        9.76      7.76 o 
   1  25   4       31.64       39.87      7.97 o 
   2  25   4      202.45      210.07     15.83 o 
   3  25   4        4.54       10.74      9.01 o 
   4  25   4        2.08        8.63      8.65 o 
   5  25   4       10.14        0.18      9.82 o 
   6  25   4        0.77       11.44     10.16 o 
  -6  26   4       32.24       33.35     14.08 o 
  -5  26   4       10.82       41.97     14.93 o 
  -4  26   4       89.01       82.29     12.30 o 
  -3  26   4       12.25       11.15      6.88 o 
  -2  26   4      343.33      338.08     33.73 o 
  -1  26   4      145.31      177.01     15.97 o 
   0  26   4       23.35       35.28      8.14 o 
   1  26   4       19.44       28.86      7.59 o 
   2  26   4      176.60      180.30     15.46 o 
   3  26   4       43.23       58.77     14.45 o 
   4  26   4       28.87       16.43     11.73 o 
   5  26   4        2.20       10.72      9.73 o 
   6  26   4       13.74       24.08     14.73 o 
  -5  27   4        0.10       16.90     13.08 o 
  -4  27   4       52.47       54.01     14.43 o 
  -3  27   4        9.94        8.56      7.04 o 
  -2  27   4      218.91      216.85     17.81 o 
  -1  27   4      213.54      203.74     18.12 o 
   0  27   4       61.07       65.55     10.93 o 
   1  27   4      121.84      139.32     14.05 o 
   2  27   4        3.28        4.83      8.52 o 
   3  27   4       14.27       23.97     12.60 o 
   4  27   4       33.87       78.53     18.39 o 
   5  27   4       27.52       29.31     13.81 o 
  -5  28   4        0.54        3.11      8.48 o 
  -4  28   4       46.33       46.25     10.58 o 
  -3  28   4       99.16      102.34     13.20 o 
  -2  28   4        4.19       16.20      9.88 o 
  -1  28   4       21.96       18.31      6.78 o 
   0  28   4      293.16      324.42     22.10 o 
   1  28   4       14.38       25.16     12.53 o 
   2  28   4       99.09      101.66     19.93 o 
   3  28   4       52.38       48.04     14.00 o 
   4  28   4       51.44       51.28     15.70 o 
   5  28   4        9.25        3.20      9.38 o 
  -5  29   4       31.11       20.56      9.02 o 
  -4  29   4        2.53       13.06      8.52 o 
  -3  29   4       15.36       28.71      9.04 o 
  -2  29   4      118.23      116.79     14.73 o 
  -1  29   4      127.98      140.94     15.99 o 
   0  29   4        0.45        7.45      7.22 o 
   1  29   4      389.03      436.36     25.44 o 
   2  29   4       51.87       51.91     13.40 o 
   3  29   4        0.81        4.39     10.20 o 
   4  29   4       13.64       25.93     15.01 o 
  -4  30   4       98.86       79.32     18.35 o 
  -3  30   4        0.67       11.19     10.73 o 
  -2  30   4       22.90       16.66      6.83 o 
  -1  30   4       15.88       23.40      7.24 o 
   0  30   4      127.30      118.28     14.46 o 
   1  30   4        0.32       12.25     10.82 o 
   2  30   4       69.98       76.06     17.30 o 
   3  30   4      101.85      120.24     21.87 o 
   4  30   4        4.63       31.56     14.53 o 
  -3  31   4        9.34        2.45      5.64 o 
  -2  31   4        4.02       15.87      6.26 o 
  -1  31   4        0.22        5.10      6.04 o 
   0  31   4        7.65       31.02      8.63 o 
   1  31   4        1.70        2.18     10.76 o 
   2  31   4       84.53      111.01     20.66 o 
   3  31   4      100.76      104.79     22.10 o 
  -3  32   4       41.27       52.58     10.70 o 
  -2  32   4       25.68       24.15      6.32 o 
  -1  32   4        7.39       11.03      6.22 o 
   0  32   4       12.43       24.83      8.71 o 
   1  32   4        0.87        0.00      9.53 o 
   2  32   4       91.10      108.13     20.95 o 
  -2  33   4        0.06        5.05      6.01 o 
  -1  33   4       40.69       51.27     12.09 o 
   0  33   4       40.53       41.30     12.53 o 
   1  33   4       12.55       22.77     11.61 o 
  -9   0   5        5.10        0.00      5.19 o 
  -7   0   5        2.60        1.48      3.78 o 
  -5   0   5     2197.62     2537.54     63.45 o 
  -3   0   5        1.30       15.05      3.51 o 
  -1   0   5     1383.47     1327.70     24.37 o 
   1   0   5     7138.77     8119.63     70.71 o 
   3   0   5     3447.72     3817.49     38.05 o 
   5   0   5        0.19        4.68      3.19 o 
   7   0   5       24.89       31.04     10.21 o 
   9   0   5       44.14       50.68     13.06 o 
 -10   1   5       94.57      106.83     11.54 o 
  -9   1   5       87.65       79.79      8.04 o 
  -8   1   5      169.69      178.00     10.92 o 
  -7   1   5       61.71       73.52      8.46 o 
  -6   1   5       17.17       21.90      6.94 o 
  -5   1   5      426.76      553.07     21.48 o 
  -4   1   5      630.96      630.63     20.46 o 
  -3   1   5      477.73      644.91     18.84 o 
  -2   1   5       18.02       23.20      3.75 o 
  -1   1   5     7033.95     7567.76    114.04 o 
   0   1   5    52850.84    53716.99    355.07 o 
   1   1   5      743.78      791.77     17.05 o 
   2   1   5       44.19       49.30     11.43 o 
   3   1   5      431.91      622.68     45.87 o 
   4   1   5       85.64       71.99      3.31 o 
   5   1   5      228.25      221.56      7.36 o 
   6   1   5      763.41      773.50     14.85 o 
   7   1   5       42.29       49.15      5.42 o 
   8   1   5       87.62       88.86      8.86 o 
   9   1   5        9.51        3.80      4.42 o 
 -10   2   5       21.74        9.62      5.08 o 
  -9   2   5       19.10       24.97      5.14 o 
  -8   2   5       13.29       16.95      4.37 o 
  -7   2   5        5.89        9.08      3.17 o 
  -6   2   5      345.75      417.47     17.92 o 
  -5   2   5      285.37      355.44     16.77 o 
  -4   2   5      385.44      445.79     16.98 o 
  -3   2   5     1230.24     1606.36     47.11 o 
  -2   2   5     2583.68     3158.39     71.99 o 
  -1   2   5    12047.69    13036.75    204.83 o 
   0   2   5     6505.19     6936.65     91.08 o 
   1   2   5      844.68     1098.36     28.65 o 
   2   2   5     2300.68     2388.66     24.47 o 
   3   2   5      420.28      448.38      9.73 o 
   4   2   5       73.57       67.83      4.11 o 
   5   2   5       36.80       25.32      3.67 o 
   6   2   5      705.13      663.12     14.17 o 
   7   2   5      211.51      159.24      9.14 o 
   8   2   5       16.94       18.34      5.00 o 
   9   2   5        0.11        4.37      4.61 o 
 -10   3   5       79.43       88.13     10.61 o 
  -9   3   5       52.74       52.29      6.73 o 
  -8   3   5        1.29        5.29      4.09 o 
  -7   3   5       52.24       58.71      6.06 o 
  -6   3   5      572.30      589.49     18.75 o 
  -5   3   5        0.01        0.49      3.13 o 
  -4   3   5     3808.73     4469.34     90.96 o 
  -3   3   5        0.82        0.25      3.05 o 
  -2   3   5       26.58       19.49      2.68 o 
  -1   3   5      473.61      585.50      9.57 o 
   1   3   5      118.24      144.47     12.29 o 
   2   3   5       30.07       31.72      4.29 o 
   3   3   5      461.29      496.46      8.22 o 
   4   3   5      499.71      495.73      9.72 o 
   5   3   5        0.29        0.31      1.86 o 
   6   3   5        9.28       15.45      2.99 o 
   7   3   5        0.80        1.83      3.47 o 
   8   3   5       12.78       21.52      6.08 o 
   9   3   5        4.82       21.63      6.02 o 
 -10   4   5      202.38      212.21     28.99 o 
  -9   4   5       18.78       11.44      4.72 o 
  -8   4   5       27.61       36.62      6.27 o 
  -7   4   5       63.41       58.73      7.22 o 
  -6   4   5        6.47        8.50      2.89 o 
  -5   4   5      331.05      400.67     11.10 o 
  -4   4   5        6.58        7.59      3.07 o 
  -3   4   5       11.66       16.56      3.68 o 
  -2   4   5     2514.79     3005.37    105.02 o 
  -1   4   5      377.29      383.72      7.46 o 
   0   4   5     4517.21     4412.80     22.05 o 
   1   4   5     7926.01     8611.40     60.07 o 
   2   4   5      234.02      338.69     12.81 o 
   3   4   5       58.21       43.42      2.62 o 
   4   4   5        0.00        0.54      1.39 o 
   5   4   5       16.91       18.00      3.20 o 
   6   4   5       12.45       18.09      3.43 o 
   7   4   5        1.38        4.72      3.24 o 
   8   4   5       85.93       94.65     10.67 o 
   9   4   5      156.44      155.31     12.79 o 
 -10   5   5        0.14        1.27      6.52 o 
  -9   5   5        0.52        4.67      3.63 o 
  -8   5   5       17.23        9.93      3.95 o 
  -7   5   5        0.58        3.71      3.85 o 
  -6   5   5      104.50      102.68      6.92 o 
  -5   5   5       12.20       14.96      3.03 o 
  -4   5   5       12.63        5.63      1.82 o 
  -3   5   5      177.83      176.23      9.37 o 
  -2   5   5     1834.07     2141.65     22.71 o 
  -1   5   5     1118.86     1083.43     24.36 o 
   0   5   5     2276.97     2517.28     23.21 o 
   1   5   5     3889.38     4154.76    211.61 o 
   2   5   5      493.64      459.81     14.25 o 
   3   5   5       71.66       60.51      6.70 o 
   4   5   5      176.84      118.26      5.27 o 
   5   5   5        0.34        4.32      2.90 o 
   6   5   5        3.47        3.80      2.97 o 
   7   5   5      176.87      205.83     13.43 o 
   8   5   5      215.81      192.14     13.83 o 
   9   5   5       10.11       10.97     13.84 o 
 -10   6   5       21.35       14.33     15.52 o 
  -9   6   5       14.64       15.60      7.60 o 
  -8   6   5       69.81       68.63      8.71 o 
  -7   6   5        0.70        4.49      4.01 o 
  -6   6   5       13.28       19.19      2.90 o 
  -5   6   5      126.18      141.98      6.48 o 
  -4   6   5      204.54      191.50      5.81 o 
  -3   6   5     2904.92     3200.96     30.04 o 
  -2   6   5     2277.88     2476.99     34.16 o 
  -1   6   5      396.88      345.11      6.17 o 
   0   6   5        0.57        0.57      1.24 o 
   1   6   5       57.12       34.40      5.60 o 
   2   6   5     1489.30     1528.35     25.55 o 
   3   6   5     2205.11     2246.03     37.99 o 
   4   6   5        4.68        4.44      1.54 o 
   5   6   5     2304.58     2037.50     50.33 o 
   6   6   5        6.54        5.98      3.96 o 
   7   6   5       24.11       26.27      5.83 o 
   8   6   5       96.61      101.15     10.43 o 
   9   6   5       21.47       16.48      6.98 o 
 -10   7   5        2.54        9.31      6.89 o 
  -9   7   5       31.89       33.40      6.90 o 
  -8   7   5        3.37        0.15      4.39 o 
  -7   7   5        3.95        6.13      4.03 o 
  -6   7   5      116.08      102.63      9.32 o 
  -5   7   5       80.88       88.12      4.85 o 
  -4   7   5        0.20        1.52      1.29 o 
  -3   7   5      116.64      114.96      8.15 o 
  -2   7   5      355.74      311.87     18.76 o 
  -1   7   5     1924.54     2091.03     40.31 o 
   0   7   5      558.51      565.17     20.24 o 
   1   7   5       32.05       66.48      5.32 o 
   2   7   5       32.15       15.95      1.26 o 
   3   7   5      219.64      157.27      5.28 o 
   4   7   5       51.05       39.89      6.38 o 
   5   7   5        3.00        9.88      4.39 o 
   6   7   5       46.65       43.98      8.16 o 
   7   7   5        1.19        4.61      3.92 o 
   8   7   5        2.98        6.34      6.28 o 
   9   7   5       22.64       24.71      8.71 o 
 -10   8   5       76.43       58.49     16.09 o 
  -9   8   5        0.08        0.21      9.55 o 
  -8   8   5      122.41      130.56     14.11 o 
  -7   8   5      202.39      200.12     16.11 o 
  -6   8   5      258.47      240.12     15.70 o 
  -5   8   5      771.23      722.93     14.36 o 
  -4   8   5      471.70      397.71     17.22 o 
  -3   8   5      147.35      184.07     10.98 o 
  -2   8   5      318.67      346.68     19.11 o 
  -1   8   5      166.53      150.63     12.97 o 
   0   8   5      678.58      528.44     21.53 o 
   1   8   5       34.78       65.14      4.50 o 
   2   8   5      292.53      296.41     15.80 o 
   3   8   5       86.28       81.93      4.75 o 
   4   8   5      314.17      317.17     15.17 o 
   5   8   5       12.83       12.88      5.40 o 
   6   8   5       74.86       79.81      8.44 o 
   7   8   5        0.02        0.34      3.85 o 
   8   8   5        1.47        9.60      5.56 o 
   9   8   5        3.68       14.01      8.40 o 
  -9   9   5       35.84       22.40     11.72 o 
  -8   9   5       23.67       19.50      7.02 o 
  -7   9   5      245.78      271.73     18.36 o 
  -6   9   5      390.60      392.73     19.76 o 
  -5   9   5       61.47       66.14      8.72 o 
  -4   9   5     1847.42     1776.31     35.67 o 
  -3   9   5      735.45      625.63     28.21 o 
  -2   9   5      137.35      123.62      2.95 o 
  -1   9   5      155.35      111.95     10.66 o 
   0   9   5      237.43      262.08      9.50 o 
   1   9   5      406.53      441.34     19.48 o 
   2   9   5      493.42      493.40     22.03 o 
   3   9   5       38.60       38.09      4.90 o 
   4   9   5      525.71      513.69     19.41 o 
   5   9   5      387.61      373.49     18.14 o 
   6   9   5       33.25       40.88      6.36 o 
   7   9   5       76.75       67.00      7.87 o 
   8   9   5       32.71       45.76      8.27 o 
   9   9   5        2.81        6.25      7.65 o 
  -9  10   5        9.07        4.35      7.16 o 
  -8  10   5      188.46      179.06     15.61 o 
  -7  10   5       20.66       21.58      6.66 o 
  -6  10   5      477.09      440.25     21.44 o 
  -5  10   5       50.36       34.27      6.77 o 
  -4  10   5      512.79      463.92     27.98 o 
  -3  10   5      444.40      470.48     25.90 o 
  -2  10   5      485.85      445.29      7.63 o 
  -1  10   5       97.98       76.03      9.70 o 
   0  10   5       99.67       87.34      6.87 o 
   1  10   5        7.72       10.64      2.62 o 
   2  10   5      383.32      370.78      9.88 o 
   3  10   5      122.40      142.89      7.58 o 
   4  10   5       80.00       86.19      8.77 o 
   5  10   5       93.05      100.06     10.22 o 
   6  10   5      341.70      326.49     18.80 o 
   7  10   5       20.75       25.63      5.64 o 
   8  10   5        5.08        3.64      5.00 o 
   9  10   5       71.22       53.54     11.39 o 
  -9  11   5       89.67       93.52     19.59 o 
  -8  11   5      168.73      187.52     25.76 o 
  -7  11   5       16.07       23.47     11.19 o 
  -6  11   5        4.53       10.39      7.91 o 
  -5  11   5       14.69        9.16      7.00 o 
  -4  11   5      230.40      200.22     19.10 o 
  -3  11   5       24.28       33.21     10.15 o 
  -2  11   5      106.98      128.36      5.29 o 
  -1  11   5       85.82       52.08      7.82 o 
   0  11   5      113.02      139.50     14.85 o 
   1  11   5      443.07      456.80     13.53 o 
   2  11   5      116.26      102.84      6.12 o 
   3  11   5      771.06      683.58     14.79 o 
   4  11   5        8.32       21.95      6.92 o 
   5  11   5       37.02       33.88      7.87 o 
   6  11   5       20.49       18.93      6.89 o 
   7  11   5       81.03       99.57      9.78 o 
   8  11   5        1.49        2.53      4.95 o 
   9  11   5       10.75        9.76     10.23 o 
  -9  12   5        2.85       11.66     10.02 o 
  -8  12   5       29.29       40.30     14.13 o 
  -7  12   5       39.83       21.92     11.75 o 
  -6  12   5        0.13        0.10      6.55 o 
  -5  12   5      106.54       95.98     14.28 o 
  -4  12   5      672.02      619.66     34.74 o 
  -3  12   5     1019.83      964.56     39.37 o 
  -2  12   5       71.61       65.42      8.93 o 
  -1  12   5       96.52       75.29      9.98 o 
   0  12   5      130.26      128.22      6.09 o 
   1  12   5       95.24      109.24      5.97 o 
   2  12   5     1872.39     1769.69     27.18 o 
   3  12   5     2237.68     2137.62     26.76 o 
   4  12   5       61.96       71.10     12.96 o 
   5  12   5      152.85      160.37     12.92 o 
   6  12   5      151.73      125.49     12.14 o 
   7  12   5        2.23       11.11      6.02 o 
   8  12   5        3.70       10.91      6.24 o 
   9  12   5      160.22      193.18     27.32 o 
  -9  13   5        2.10        6.40     10.08 o 
  -8  13   5        8.77       24.61     12.38 o 
  -7  13   5       15.55       12.06     10.01 o 
  -6  13   5      149.23      122.32     18.58 o 
  -5  13   5      252.29      246.76     24.22 o 
  -4  13   5      186.16      144.83     18.37 o 
  -3  13   5      908.99      871.06     36.15 o 
  -2  13   5       13.74        0.83      3.75 o 
  -1  13   5     1017.07      957.15     34.02 o 
   0  13   5      371.97      286.43     34.50 o 
   1  13   5       60.58       53.25      4.57 o 
   2  13   5      158.75      161.03      6.97 o 
   3  13   5     3378.97     3027.63     33.63 o 
   4  13   5      871.85      786.47     40.07 o 
   5  13   5       66.76       58.68     13.64 o 
   6  13   5       26.13       25.32      8.64 o 
   7  13   5        9.83       15.36      8.98 o 
   8  13   5        0.50        6.89      6.00 o 
  -9  14   5       42.68       40.02     14.60 o 
  -8  14   5        2.37       11.80      9.94 o 
  -7  14   5       26.75       34.90     12.03 o 
  -6  14   5      137.01      128.68     18.77 o 
  -5  14   5      314.08      319.87     26.32 o 
  -4  14   5        0.67       12.58      8.54 o 
  -3  14   5      207.54      150.34     16.51 o 
  -2  14   5       50.61       45.98      8.59 o 
  -1  14   5     2375.12     2324.97     53.32 o 
   0  14   5        9.73        8.94      1.28 o 
   1  14   5      480.08      431.74     13.21 o 
   2  14   5      274.07      257.55     10.98 o 
   3  14   5      315.66      263.99     10.40 o 
   4  14   5       11.13       11.56      3.38 o 
   5  14   5       69.59       38.79     10.29 o 
   6  14   5       24.80       33.65     10.63 o 
   7  14   5       15.69       15.05      8.20 o 
   8  14   5       41.02       22.68      7.14 o 
  -9  15   5       34.55       23.84     12.20 o 
  -8  15   5       10.47       27.76     12.73 o 
  -7  15   5      321.34      300.19     30.67 o 
  -6  15   5       46.42       48.06     13.48 o 
  -5  15   5       53.91       53.90     12.91 o 
  -4  15   5      123.88      121.07     17.15 o 
  -3  15   5      438.37      361.46     24.55 o 
  -2  15   5      742.88      708.55     32.32 o 
  -1  15   5      596.99      544.95     27.99 o 
   0  15   5      407.25      400.46     16.21 o 
   1  15   5      278.81      259.29     10.06 o 
   2  15   5      251.72      268.07      9.68 o 
   3  15   5       20.92       23.95      3.54 o 
   4  15   5       64.70       76.19     15.41 o 
   5  15   5        0.06        0.14      7.95 o 
   6  15   5      266.74      229.50     25.17 o 
   7  15   5       10.49        5.45      6.18 o 
   8  15   5        2.89        2.99      4.66 o 
  -8  16   5       13.06       21.63     14.10 o 
  -7  16   5       43.41       39.24     13.58 o 
  -6  16   5        7.79       11.69      8.76 o 
  -5  16   5      196.90      185.59     21.18 o 
  -4  16   5        4.04       20.79      8.99 o 
  -3  16   5       10.26       12.33      5.17 o 
  -2  16   5      802.25      738.28     35.30 o 
  -1  16   5       42.65       49.05     10.66 o 
   0  16   5      194.02      186.08      9.16 o 
   1  16   5      680.79      635.25     16.98 o 
   2  16   5        1.25        5.56      2.38 o 
   3  16   5       50.56       35.25      4.37 o 
   4  16   5       11.78       15.36     10.69 o 
   5  16   5      311.04      328.11     29.26 o 
   6  16   5       14.31        0.01      6.06 o 
   7  16   5       39.29       37.41     12.90 o 
   8  16   5        0.37        5.28      6.64 o 
  -8  17   5       29.82       44.33     14.51 o 
  -7  17   5       43.40       91.30     19.39 o 
  -6  17   5       43.62       54.55     13.75 o 
  -5  17   5      296.39      282.76     27.36 o 
  -4  17   5        7.09        4.43      7.33 o 
  -3  17   5        8.65       16.73      7.42 o 
  -2  17   5       25.46       24.06      9.74 o 
  -1  17   5      921.02      842.96     37.36 o 
   0  17   5       90.28       86.86      6.92 o 
   1  17   5      961.24      877.90     19.85 o 
   2  17   5      451.07      449.21     15.55 o 
   3  17   5        2.49        1.89      2.15 o 
   4  17   5       39.58       39.50     11.44 o 
   5  17   5      152.89      142.43     19.45 o 
   6  17   5        9.73        4.94      6.11 o 
   7  17   5      106.20      106.57     21.44 o 
   8  17   5       19.99       36.32      9.79 o 
  -8  18   5       12.15       63.44     18.04 o 
  -7  18   5       13.78       23.39     13.41 o 
  -6  18   5       21.96       26.63     11.11 o 
  -5  18   5      224.46      273.24     27.85 o 
  -4  18   5      236.81      265.79     25.42 o 
  -3  18   5        4.11        7.25      6.65 o 
  -2  18   5      227.70      277.18     23.70 o 
  -1  18   5       20.03       37.69     10.60 o 
   0  18   5      102.90      113.49      8.81 o 
   1  18   5     1033.02      895.89     21.53 o 
   2  18   5      132.65      122.70      7.47 o 
   3  18   5        0.22        5.28      3.22 o 
   4  18   5        2.30        9.70      6.97 o 
   5  18   5        0.22        1.41      8.09 o 
   6  18   5        6.43       20.56     11.73 o 
   7  18   5       50.79       52.05     16.47 o 
   8  18   5      122.55      134.72     19.39 o 
  -8  19   5       56.08       30.89      9.26 o 
  -7  19   5        0.49        3.95      8.56 o 
  -6  19   5        8.45        9.27      9.85 o 
  -5  19   5       58.85       61.80     14.40 o 
  -4  19   5       12.30       22.26     10.48 o 
  -3  19   5      109.12      111.93     17.52 o 
  -2  19   5       33.71       31.91     10.32 o 
  -1  19   5      220.88      186.90     19.80 o 
   0  19   5       28.21       25.44      5.04 o 
   1  19   5      137.32      111.84      7.26 o 
   2  19   5        2.89       14.42      3.76 o 
   3  19   5      119.18      114.34      8.12 o 
   4  19   5      262.07      248.97     26.19 o 
   5  19   5        5.06       11.01      9.29 o 
   6  19   5       41.01       55.66     15.29 o 
   7  19   5       22.49       27.41     12.86 o 
   8  19   5        5.10        3.21      8.64 o 
  -8  20   5       14.66       12.31      7.95 o 
  -7  20   5        1.59       10.33      9.60 o 
  -6  20   5       57.85       35.97     11.80 o 
  -5  20   5       47.86       54.41     15.28 o 
  -4  20   5      156.12      165.22     20.76 o 
  -3  20   5      223.65      282.59     26.68 o 
  -2  20   5      374.58      342.45     27.76 o 
  -1  20   5      106.51       87.71     10.88 o 
   0  20   5       41.59       30.33      4.78 o 
   1  20   5      106.83       92.28      7.84 o 
   2  20   5       92.40      115.36      7.84 o 
   3  20   5        6.78        9.34      3.46 o 
   4  20   5        6.95        4.50      6.40 o 
   5  20   5      174.77      225.93     26.22 o 
   6  20   5      146.26      143.96     23.61 o 
   7  20   5       81.31       74.14     18.32 o 
  -7  21   5       14.29       20.29     12.55 o 
  -6  21   5        2.52        1.37      8.42 o 
  -5  21   5        1.66       18.20     10.00 o 
  -4  21   5       51.39       35.69     13.34 o 
  -3  21   5        8.64        2.67      7.29 o 
  -2  21   5       15.42       19.51      8.76 o 
  -1  21   5       81.58       94.86     11.03 o 
   0  21   5       66.73       78.64      7.69 o 
   1  21   5        1.26        4.26      3.40 o 
   2  21   5        5.15       16.25      3.75 o 
   3  21   5       53.68       55.49      8.58 o 
   4  21   5        0.58        0.01      7.35 o 
   5  21   5        8.37       10.93     10.00 o 
   6  21   5       16.14       11.22     10.22 o 
   7  21   5       56.05       56.19     16.51 o 
  -7  22   5       21.63       21.61     11.60 o 
  -6  22   5       18.09       28.60     12.72 o 
  -5  22   5      140.36      143.53     22.56 o 
  -4  22   5        1.45       11.16      8.07 o 
  -3  22   5        4.82        9.96      9.17 o 
  -2  22   5       42.35       63.94     13.51 o 
  -1  22   5      150.80      163.45     14.81 o 
   0  22   5      215.59      190.56     11.87 o 
   1  22   5       19.18       17.13      4.26 o 
   2  22   5       50.86       49.32      5.52 o 
   3  22   5       17.05       29.28     11.63 o 
   4  22   5       85.01       58.24     14.21 o 
   5  22   5        2.04        5.02      8.21 o 
   6  22   5       19.31       14.73     10.89 o 
   7  22   5       73.44       61.08     17.28 o 
  -7  23   5        2.90        5.44      6.43 o 
  -6  23   5        8.61        7.35     10.36 o 
  -5  23   5       81.26       89.53     18.97 o 
  -4  23   5      112.12      111.13     20.52 o 
  -3  23   5       67.80       90.24     16.85 o 
  -2  23   5       30.17       32.29      7.58 o 
  -1  23   5      263.24      268.30     14.56 o 
   0  23   5      153.39      176.16     11.48 o 
   1  23   5        0.11        5.66      3.92 o 
   2  23   5        0.01        2.77      4.39 o 
   3  23   5      313.62      275.14     29.39 o 
   4  23   5        0.14       10.36     10.79 o 
   5  23   5       98.89       94.68     20.10 o 
   6  23   5        0.00        2.74      7.93 o 
   7  23   5        8.97       10.17      7.29 o 
  -7  24   5       15.10       10.09     10.00 o 
  -6  24   5        9.97       25.74     12.22 o 
  -5  24   5        2.34        0.12      8.38 o 
  -4  24   5       43.69       27.56     12.89 o 
  -3  24   5       12.10       15.33     11.03 o 
  -2  24   5        0.03        4.98      4.76 o 
  -1  24   5      151.24      167.56     12.45 o 
   0  24   5       17.32       30.79      6.56 o 
   1  24   5      210.58      188.31     15.35 o 
   2  24   5       34.15       45.46     10.92 o 
   3  24   5       10.77       24.50      9.17 o 
   4  24   5        0.13        3.25      9.25 o 
   5  24   5       16.19       36.27     12.29 o 
   6  24   5       90.09       99.73     19.50 o 
  -6  25   5        5.33       16.83     10.76 o 
  -5  25   5        1.59        0.00      6.50 o 
  -4  25   5        1.82        3.53      8.29 o 
  -3  25   5       73.09       92.49     12.42 o 
  -2  25   5       46.71       51.53      9.22 o 
  -1  25   5       74.78       85.72      8.82 o 
   0  25   5      255.29      267.61     18.85 o 
   1  25   5       31.77       47.70      8.64 o 
   2  25   5       65.54       69.30     16.52 o 
   3  25   5        0.34       18.80     11.72 o 
   4  25   5      286.51      300.06     32.33 o 
   5  25   5       42.58       56.22     15.52 o 
   6  25   5       10.09        5.60      7.19 o 
  -6  26   5        0.54        0.00      6.88 o 
  -5  26   5      158.00      160.21     25.79 o 
  -4  26   5        0.01        6.35      6.44 o 
  -3  26   5      111.97      111.11     13.86 o 
  -2  26   5       12.25       30.13      9.15 o 
  -1  26   5       28.80       31.47      7.04 o 
   0  26   5       45.36       49.76      9.47 o 
   1  26   5       35.26       59.20     10.30 o 
   2  26   5       16.98        9.59      7.73 o 
   3  26   5       11.55       23.11     12.19 o 
   4  26   5       21.98       56.51     17.46 o 
   5  26   5       25.62       23.97     11.26 o 
  -5  27   5      163.95      179.01     20.29 o 
  -4  27   5        1.53        8.11      6.99 o 
  -3  27   5       13.97       25.34      7.60 o 
  -2  27   5       27.45       21.58      5.93 o 
  -1  27   5        0.00        9.37      6.20 o 
   0  27   5        0.06        3.78      4.97 o 
   1  27   5       10.89       17.00      8.86 o 
   2  27   5      111.55      130.79     21.18 o 
   3  27   5       34.54       26.12     13.26 o 
   4  27   5       27.59       42.10     14.27 o 
   5  27   5       45.85       49.96     15.93 o 
  -5  28   5      160.89      169.92     26.90 o 
  -4  28   5       33.72       15.04      6.22 o 
  -3  28   5       93.35       70.95     19.20 o 
  -2  28   5       18.76       12.67      6.62 o 
  -1  28   5      103.81      106.42     14.36 o 
   0  28   5        0.06        9.30      7.74 o 
   1  28   5      337.46      362.64     23.01 o 
   2  28   5        4.68       30.41     14.10 o 
   3  28   5       65.05       77.90     18.80 o 
   4  28   5        7.31        7.49     10.72 o 
   5  28   5       87.15       65.39     17.76 o 
  -5  29   5        0.00        9.21      9.70 o 
  -4  29   5       18.25       12.36      6.87 o 
  -3  29   5       34.42       38.01      9.27 o 
  -2  29   5       17.36       15.99      7.72 o 
  -1  29   5       42.52       59.62     11.01 o 
   0  29   5      132.98      153.81     15.80 o 
   1  29   5        1.05        2.17      8.35 o 
   2  29   5       35.26       69.11     17.67 o 
   3  29   5        9.63       19.41     11.46 o 
   4  29   5        4.77        6.32     10.67 o 
  -4  30   5       65.16       74.41     12.84 o 
  -3  30   5       50.38       47.84      9.60 o 
  -2  30   5        9.58        4.84      5.71 o 
  -1  30   5       20.24       27.23      8.65 o 
   0  30   5        0.33       17.66      9.71 o 
   1  30   5      397.52      409.88     37.58 o 
   2  30   5        7.52        8.10      8.85 o 
   3  30   5       11.45       13.38     14.04 o 
  -3  31   5        6.53       10.25      6.91 o 
  -2  31   5        7.38       17.91      7.57 o 
  -1  31   5       64.00       82.77     13.29 o 
   0  31   5       23.20       35.17      8.89 o 
   1  31   5        2.16        1.29      8.10 o 
   2  31   5       63.45       50.49     14.98 o 
   3  31   5       41.17       47.63     16.03 o 
  -3  32   5       32.01       15.63      7.00 o 
  -2  32   5        2.31        2.93      6.42 o 
  -1  32   5       11.47       34.18      9.59 o 
   0  32   5       38.61       58.56     17.36 o 
   1  32   5       28.49       28.29     11.34 o 
   2  32   5        1.78        5.82      7.61 o 
  -2  33   5        3.54        8.19      6.74 o 
  -1  33   5        4.75        4.94      7.49 o 
   0  33   5        7.01       19.78     11.92 o 
 -10   0   6      288.14      286.41     21.89 o 
  -8   0   6        1.58       13.69      7.52 o 
  -6   0   6      602.56      706.25     38.66 o 
  -4   0   6       14.19       25.59      5.96 o 
  -2   0   6     1277.69     1434.87     35.13 o 
   0   0   6     7110.02     6065.83     42.56 o 
   2   0   6     7428.84     7314.48     53.61 o 
   4   0   6       17.85       22.40      4.78 o 
   6   0   6      135.39      132.61      9.66 o 
   8   0   6       35.61       50.01     10.17 o 
 -10   1   6        1.86        6.64      4.60 o 
  -9   1   6        5.06       11.52      4.50 o 
  -8   1   6       74.71       71.36      7.10 o 
  -7   1   6      260.91      322.72     15.69 o 
  -6   1   6     1311.23     1419.59     38.07 o 
  -5   1   6      604.79      705.70     25.10 o 
  -4   1   6      188.64      216.58     12.17 o 
  -3   1   6     1664.67     1982.62     41.94 o 
  -2   1   6      115.08      141.50     10.61 o 
   0   1   6      605.57      566.17     11.10 o 
   1   1   6     3523.64     3293.02     43.94 o 
   2   1   6      910.34      931.44     26.66 o 
   3   1   6      129.46       92.45      4.06 o 
   4   1   6      395.10      345.95      8.04 o 
   5   1   6      521.30      510.58     10.59 o 
   6   1   6      117.63      117.43      5.93 o 
   7   1   6       68.80       57.68      7.17 o 
   8   1   6       67.11       63.50      8.78 o 
   9   1   6        0.35        2.43      4.80 o 
 -10   2   6       47.98       35.88      5.92 o 
  -9   2   6        0.20        4.57      4.11 o 
  -8   2   6       28.81       28.08      5.31 o 
  -7   2   6      543.79      579.33     20.78 o 
  -6   2   6      683.25      777.96     33.23 o 
  -5   2   6     1283.73     1429.59     43.85 o 
  -4   2   6       64.13       72.34      8.00 o 
  -3   2   6      471.74      500.92     16.86 o 
  -2   2   6      183.55      266.35      6.88 o 
  -1   2   6      261.94      294.08      6.27 o 
   0   2   6     1158.28     1077.91     15.36 o 
   1   2   6       52.71       51.53      9.00 o 
   2   2   6      680.59      629.28     15.36 o 
   3   2   6      423.15      402.80     25.73 o 
   4   2   6        2.79        2.75      2.65 o 
   5   2   6      102.26       91.70      4.92 o 
   6   2   6       16.03       19.87      3.95 o 
   7   2   6       21.47       37.43      6.15 o 
   8   2   6       11.30       11.29      5.20 o 
   9   2   6       17.08       14.07      5.78 o 
 -10   3   6       78.44       66.52      8.74 o 
  -9   3   6       40.09       50.94      6.99 o 
  -8   3   6      115.93      118.26     10.31 o 
  -7   3   6      261.76      307.55     15.38 o 
  -6   3   6       64.22       69.31      7.42 o 
  -5   3   6       88.42       89.94     27.09 o 
  -4   3   6       49.07       73.64      7.68 o 
  -3   3   6       24.66       31.62      5.44 o 
  -2   3   6      356.98      342.61     17.09 o 
  -1   3   6     2111.58     2025.01     21.34 o 
   0   3   6      779.17      852.69     13.53 o 
   1   3   6     1305.41     1343.42     26.30 o 
   2   3   6      590.71      658.19     18.10 o 
   3   3   6     3743.81     3640.27    100.30 o 
   4   3   6     1211.51     1232.64     18.34 o 
   5   3   6        0.98        1.09      1.72 o 
   6   3   6        0.58        6.74      3.85 o 
   7   3   6      279.36      291.54     15.58 o 
   8   3   6       16.94       13.13      8.15 o 
   9   3   6        2.78       19.75      6.42 o 
 -10   4   6       29.14       27.76     11.85 o 
  -9   4   6        0.02        7.97      4.33 o 
  -8   4   6        0.92        7.13      4.42 o 
  -7   4   6       60.75       54.22      7.27 o 
  -6   4   6       51.60       70.37      5.96 o 
  -5   4   6       17.65       25.68      2.81 o 
  -4   4   6      517.85      570.88     20.70 o 
  -3   4   6      500.64      596.63     18.89 o 
  -2   4   6      200.94      157.11      7.98 o 
  -1   4   6     1059.62     1068.65     11.49 o 
   0   4   6      398.43      457.02      8.82 o 
   1   4   6       53.31       73.26      5.41 o 
   2   4   6        0.34        6.13      2.09 o 
   3   4   6       64.47       60.13      4.51 o 
   4   4   6      146.89      152.67      7.00 o 
   5   4   6      343.38      277.04      9.06 o 
   6   4   6      430.55      359.66     15.43 o 
   7   4   6      157.29      160.55     10.19 o 
   8   4   6       57.36       50.89      7.47 o 
   9   4   6        7.67       10.44      5.43 o 
 -10   5   6      119.38      100.12     23.63 o 
  -9   5   6        0.02        0.03      4.03 o 
  -8   5   6        0.00        1.08      4.00 o 
  -7   5   6        7.89       15.78      4.71 o 
  -6   5   6     1170.41     1205.55     42.56 o 
  -5   5   6      736.79      735.75     25.61 o 
  -4   5   6        3.14        0.41      1.18 o 
  -3   5   6      372.22      348.15      9.99 o 
  -2   5   6     1368.89     1511.67     49.16 o 
  -1   5   6     2462.11     2367.11     19.50 o 
   0   5   6      392.24      421.92     13.85 o 
   1   5   6     3584.78     4049.81     47.85 o 
   2   5   6      285.67      275.80     10.27 o 
   3   5   6       29.73       30.47      3.61 o 
   4   5   6       73.93       69.67      9.85 o 
   5   5   6      215.07      162.60      7.23 o 
   6   5   6        6.64        4.84      4.32 o 
   7   5   6        5.78       11.87      4.27 o 
   8   5   6        4.91       14.75      8.49 o 
   9   5   6        7.43       10.10      6.01 o 
 -10   6   6       10.97       10.06     11.57 o 
  -9   6   6        2.18        5.92      4.12 o 
  -8   6   6       11.21       17.86      5.63 o 
  -7   6   6        1.77        4.17      3.58 o 
  -6   6   6       57.70       68.06      7.56 o 
  -5   6   6      657.34      754.31     13.28 o 
  -4   6   6      118.03      106.70      3.45 o 
  -3   6   6      642.87      739.91     14.04 o 
  -2   6   6      973.89      932.09     20.56 o 
  -1   6   6      521.20      568.34     16.08 o 
   0   6   6      100.31       81.74      2.17 o 
   1   6   6      437.37      426.43     24.04 o 
   2   6   6     3177.57     3527.45     85.72 o 
   3   6   6      985.36     1021.30     20.09 o 
   4   6   6      892.80      801.26     18.83 o 
   5   6   6       63.02       50.17      6.05 o 
   6   6   6        0.51        1.84      3.64 o 
   7   6   6        1.40       10.05      4.17 o 
   8   6   6       18.30       31.50      7.61 o 
   9   6   6       26.51       24.09      7.56 o 
 -10   7   6       90.58       88.42     12.64 o 
  -9   7   6       79.44       72.76     11.52 o 
  -8   7   6        8.61       15.28      4.69 o 
  -7   7   6        0.31       12.44      3.65 o 
  -6   7   6       14.71        7.90      3.98 o 
  -5   7   6        1.69        0.94      1.27 o 
  -4   7   6     1005.34      893.73     18.99 o 
  -3   7   6      265.70      287.00     12.88 o 
  -2   7   6      830.69      817.33     29.61 o 
  -1   7   6     2842.12     2447.64    151.76 o 
   0   7   6     1165.30     1057.97     15.24 o 
   1   7   6      143.35      216.36      8.84 o 
   2   7   6      302.64      322.09     11.16 o 
   3   7   6      182.99      190.70      9.85 o 
   4   7   6        7.45        7.54      4.93 o 
   5   7   6      292.36      281.59     12.94 o 
   6   7   6        5.00        8.20      4.95 o 
   7   7   6       50.04       44.18      6.86 o 
   8   7   6      131.28      115.17     11.24 o 
   9   7   6        0.05        0.34      5.44 o 
 -10   8   6       58.75       35.00     12.26 o 
  -9   8   6       11.51       15.84      7.05 o 
  -8   8   6       59.13       72.43     11.15 o 
  -7   8   6      101.97      102.88     12.70 o 
  -6   8   6       12.24       41.10      5.59 o 
  -5   8   6       73.82       68.21      6.57 o 
  -4   8   6       95.95      104.10      9.89 o 
  -3   8   6     1098.47     1144.24     28.08 o 
  -2   8   6     1481.55     1583.04     39.29 o 
  -1   8   6      857.11      903.53     27.89 o 
   0   8   6       18.34       26.66      3.50 o 
   1   8   6        1.95        3.80      1.82 o 
   2   8   6        2.51        1.30      0.78 o 
   3   8   6      100.09       94.73      6.95 o 
   4   8   6      194.35      172.34     12.49 o 
   5   8   6      309.15      331.53     14.71 o 
   6   8   6      222.52      201.58     12.42 o 
   7   8   6       24.39       23.29      8.46 o 
   8   8   6        0.41       17.63      6.55 o 
   9   8   6       10.37       19.99     13.76 o 
  -9   9   6      101.57      105.85     13.08 o 
  -8   9   6      136.08      153.82     15.07 o 
  -7   9   6       45.37       48.78      9.75 o 
  -6   9   6        0.27        5.60      7.85 o 
  -5   9   6      455.15      422.72     20.20 o 
  -4   9   6       94.17      105.25     10.32 o 
  -3   9   6      558.81      575.92     26.92 o 
  -2   9   6        4.64        6.28      3.95 o 
  -1   9   6       66.66       42.38      8.25 o 
   0   9   6      307.88      273.13      7.30 o 
   1   9   6        6.18       17.56      6.59 o 
   2   9   6        7.67        9.89      2.33 o 
   3   9   6        0.39        0.74      0.85 o 
   4   9   6      210.02      223.00     13.65 o 
   5   9   6       24.58       32.17      8.80 o 
   6   9   6      163.79      153.88     11.00 o 
   7   9   6        0.26        9.74      5.04 o 
   8   9   6       47.92       52.82      9.37 o 
   9   9   6       10.53        5.26      6.89 o 
  -9  10   6       84.27       76.95     17.48 o 
  -8  10   6       21.50       20.05      6.71 o 
  -7  10   6       18.73       14.20      6.60 o 
  -6  10   6      408.28      372.63     21.47 o 
  -5  10   6      304.13      251.12     15.30 o 
  -4  10   6        3.06        3.45      6.99 o 
  -3  10   6        1.22        5.98      4.91 o 
  -2  10   6       14.27       18.06      1.52 o 
  -1  10   6      203.30      172.84     13.67 o 
   0  10   6      744.27      737.77     13.98 o 
   1  10   6      885.97      965.21     43.13 o 
   2  10   6       84.84       82.13      8.76 o 
   3  10   6      275.00      279.39     13.61 o 
   4  10   6      463.69      407.45     21.30 o 
   5  10   6        9.41       14.53      4.75 o 
   6  10   6        0.01        6.37      4.14 o 
   7  10   6      101.23       89.31      9.55 o 
   8  10   6        7.98        9.22      5.85 o 
   9  10   6        4.86       10.84     12.21 o 
  -9  11   6       37.61       62.47     17.10 o 
  -8  11   6       27.84       32.70     13.64 o 
  -7  11   6       13.34       12.35      5.87 o 
  -6  11   6        3.91       16.50      6.24 o 
  -5  11   6      332.94      262.54     23.93 o 
  -4  11   6      865.08      721.26     37.07 o 
  -3  11   6      146.08      120.88     14.14 o 
  -2  11   6        0.93        2.48      1.06 o 
  -1  11   6        0.50        2.17      3.64 o 
   0  11   6     2905.87     2628.44    131.09 o 
   1  11   6     1033.69     1038.55     17.56 o 
   2  11   6      408.98      457.84     11.39 o 
   3  11   6        3.31       24.25     16.55 o 
   4  11   6     1059.78      990.99     29.22 o 
   5  11   6      168.25      163.61     13.21 o 
   6  11   6       63.10       66.90     11.98 o 
   7  11   6       68.14       63.95      7.99 o 
   8  11   6       65.22       68.85     17.97 o 
   9  11   6       89.97      116.90     20.20 o 
  -9  12   6        5.59        8.58      9.58 o 
  -8  12   6       42.21       38.24     14.91 o 
  -7  12   6       49.79       62.60     15.52 o 
  -6  12   6        7.34        0.14      5.76 o 
  -5  12   6       30.25       36.53     11.51 o 
  -4  12   6       33.33       26.50      8.01 o 
  -3  12   6       13.63       16.21      9.11 o 
  -2  12   6        0.06        1.47      2.10 o 
  -1  12   6     1056.44      939.32     32.73 o 
   0  12   6       18.27       19.49      4.01 o 
   1  12   6      794.03      714.34     23.37 o 
   2  12   6       72.85       68.90      4.34 o 
   3  12   6       66.87       86.31      6.83 o 
   4  12   6       97.90       95.37     13.53 o 
   5  12   6      221.21      183.41     13.42 o 
   6  12   6       37.67       46.93      7.95 o 
   7  12   6       30.73       33.67      6.49 o 
   8  12   6      240.42      209.79     19.52 o 
  -9  13   6      264.98      219.38     29.24 o 
  -8  13   6       47.64       25.94     10.19 o 
  -7  13   6       82.76       92.42     19.36 o 
  -6  13   6       23.10       30.68     10.05 o 
  -5  13   6       27.60       26.32     10.67 o 
  -4  13   6       51.90       54.42     12.39 o 
  -3  13   6       79.27       88.71     13.28 o 
  -2  13   6      123.99      136.46     14.31 o 
  -1  13   6     1276.87     1181.22     37.60 o 
   0  13   6     4554.15     4132.90     59.59 o 
   1  13   6      144.25      130.73      7.38 o 
   2  13   6      181.01      159.50      7.84 o 
   3  13   6     1074.17      956.57     17.85 o 
   4  13   6      213.99      212.67     20.85 o 
   5  13   6       32.77       38.40     11.07 o 
   6  13   6        1.80        0.00      7.43 o 
   7  13   6        1.44        6.03      5.71 o 
   8  13   6        3.84        3.42      4.98 o 
  -9  14   6        1.47        3.86      9.28 o 
  -8  14   6      134.40      119.44     20.68 o 
  -7  14   6        1.14        3.31      8.69 o 
  -6  14   6       23.51       25.00      9.35 o 
  -5  14   6      258.01      211.32     23.14 o 
  -4  14   6       42.64       37.52     10.68 o 
  -3  14   6      260.54      266.56     22.96 o 
  -2  14   6     1942.18     1860.07     53.97 o 
  -1  14   6      297.63      312.78     21.13 o 
   0  14   6      581.57      566.01     20.28 o 
   1  14   6      509.06      469.17     14.25 o 
   2  14   6      705.49      601.12     16.03 o 
   3  14   6       98.28      111.50      6.19 o 
   4  14   6      229.37      215.08     20.73 o 
   5  14   6      493.68      451.29     33.90 o 
   6  14   6       71.30       70.29     15.21 o 
   7  14   6       63.90       64.83     11.46 o 
   8  14   6        1.62        9.61      6.68 o 
  -9  15   6       15.18       53.15     16.62 o 
  -8  15   6       18.42       14.00     11.97 o 
  -7  15   6       58.56       66.02     17.50 o 
  -6  15   6        4.05        1.63      6.17 o 
  -5  15   6       70.29       67.66     13.60 o 
  -4  15   6       81.41       90.57     14.17 o 
  -3  15   6      576.40      414.68     28.68 o 
  -2  15   6      324.40      265.66     21.48 o 
  -1  15   6      563.25      549.22     28.36 o 
   0  15   6        5.33        7.46      3.27 o 
   1  15   6       81.70       73.54      6.23 o 
   2  15   6      136.04      108.89      7.19 o 
   3  15   6      930.23      801.74     18.09 o 
   4  15   6      335.97      281.62     25.01 o 
   5  15   6       78.34       71.41     14.79 o 
   6  15   6        0.01        0.01      5.61 o 
   7  15   6       43.30       47.70      9.91 o 
   8  15   6       86.08       90.32     13.72 o 
  -8  16   6       34.49       42.21     13.97 o 
  -7  16   6      251.56      199.29     27.00 o 
  -6  16   6       30.56       27.39     12.84 o 
  -5  16   6       10.69       17.86     10.41 o 
  -4  16   6      344.28      304.22     26.77 o 
  -3  16   6        0.08        3.00      5.77 o 
  -2  16   6      130.19      148.97     16.77 o 
  -1  16   6       74.80       63.02      9.86 o 
   0  16   6      316.28      270.82     13.78 o 
   1  16   6       16.42       22.69      3.22 o 
   2  16   6      258.49      227.58      9.64 o 
   3  16   6      683.77      593.28     16.43 o 
   4  16   6      307.08      255.56     23.96 o 
   5  16   6        0.06        3.17      7.49 o 
   6  16   6       66.13       61.69     15.58 o 
   7  16   6        1.69        7.44      6.39 o 
   8  16   6       61.29       53.80     12.29 o 
  -8  17   6       33.47       43.07     15.63 o 
  -7  17   6       24.44       14.28     12.62 o 
  -6  17   6      519.57      505.21     37.93 o 
  -5  17   6      100.37      119.40     18.76 o 
  -4  17   6      171.23      162.89     19.55 o 
  -3  17   6      288.69      225.71     21.38 o 
  -2  17   6       71.86       54.89     12.03 o 
  -1  17   6        1.83        1.73      5.78 o 
   0  17   6       69.36       85.65      7.30 o 
   1  17   6      457.78      400.18     14.04 o 
   2  17   6      102.61       84.50      6.31 o 
   3  17   6        0.60        3.25      2.43 o 
   4  17   6       38.43       48.69     11.65 o 
   5  17   6        0.01        0.03      7.50 o 
   6  17   6        5.81        3.11      6.05 o 
   7  17   6       15.58        8.90     11.54 o 
   8  17   6       11.13       12.46     12.85 o 
  -8  18   6       23.63       46.02     19.22 o 
  -7  18   6       88.58       89.62     19.64 o 
  -6  18   6       45.10       51.43     15.05 o 
  -5  18   6       85.61       90.04     18.20 o 
  -4  18   6       30.18       51.89     12.34 o 
  -3  18   6      119.54      107.47     16.85 o 
  -2  18   6      403.85      359.04     26.73 o 
  -1  18   6      126.22      143.01     16.47 o 
   0  18   6      284.33      234.26     11.66 o 
   1  18   6      458.53      395.44     15.45 o 
   2  18   6       60.35       56.78      6.05 o 
   3  18   6      169.97      163.71     12.66 o 
   4  18   6       14.41        0.93      6.08 o 
   5  18   6        5.35       10.02      7.27 o 
   6  18   6       12.87       24.56     14.03 o 
   7  18   6       35.48       25.54      7.89 o 
   8  18   6       32.12       57.97     11.18 o 
  -8  19   6        3.27       13.02      9.61 o 
  -7  19   6        1.56        9.15     12.18 o 
  -6  19   6       44.76       35.01     10.51 o 
  -5  19   6       53.29       71.83     16.74 o 
  -4  19   6       31.24       37.05     11.59 o 
  -3  19   6      231.40      225.35     22.99 o 
  -2  19   6       13.80        9.38      6.79 o 
  -1  19   6      224.32      150.51     15.84 o 
   0  19   6      290.81      325.73     14.72 o 
   1  19   6        0.18        5.41      3.35 o 
   2  19   6        9.29       13.90      3.84 o 
   3  19   6      102.20      122.08     11.45 o 
   4  19   6      133.89      135.39     19.20 o 
   5  19   6        1.94       13.88      8.66 o 
   6  19   6       32.98       32.81     13.62 o 
   7  19   6       11.35        1.94      7.90 o 
   8  19   6       46.36       67.24     15.99 o 
  -8  20   6       16.60       19.43     11.94 o 
  -7  20   6        5.32       30.99     13.44 o 
  -6  20   6       66.73       76.62     16.35 o 
  -5  20   6      535.22      482.59     38.11 o 
  -4  20   6      155.05      135.31     20.13 o 
  -3  20   6       23.82       25.96     10.15 o 
  -2  20   6       11.64       12.95      9.08 o 
  -1  20   6        7.09       16.65      7.57 o 
   0  20   6       33.40       25.57      4.80 o 
   1  20   6      582.24      519.33     18.36 o 
   2  20   6       11.81       22.28      4.11 o 
   3  20   6       66.55       64.17      8.93 o 
   4  20   6        2.60        3.33      8.03 o 
   5  20   6       87.22       80.98     17.15 o 
   6  20   6      104.57      103.57     19.95 o 
   7  20   6        3.88        0.01      7.44 o 
  -7  21   6       26.22       26.73     12.62 o 
  -6  21   6       73.65       78.03     17.54 o 
  -5  21   6      117.62      117.13     19.65 o 
  -4  21   6        1.74        3.24      6.14 o 
  -3  21   6        9.30        7.34      9.83 o 
  -2  21   6      165.91      145.26     17.84 o 
  -1  21   6       74.38       59.59     13.07 o 
   0  21   6      148.50      132.75     10.10 o 
   1  21   6       45.50       48.12      6.26 o 
   2  21   6       43.50       47.45      5.52 o 
   3  21   6        0.18        3.37      5.00 o 
   4  21   6        4.87       13.27      7.41 o 
   5  21   6       18.27       44.41     14.65 o 
   6  21   6        5.73        1.82      6.53 o 
   7  21   6       58.67       84.99     19.71 o 
  -7  22   6       46.23       66.68     17.15 o 
  -6  22   6       19.26       26.95     12.23 o 
  -5  22   6       28.55       33.62     13.27 o 
  -4  22   6       53.49       32.00     12.64 o 
  -3  22   6      850.40      761.44     45.18 o 
  -2  22   6       16.49       15.12      8.80 o 
  -1  22   6       38.13       42.02      9.14 o 
   0  22   6        0.42        8.65      4.20 o 
   1  22   6       40.31       46.28      5.66 o 
   2  22   6       87.57       79.24      6.99 o 
   3  22   6       76.01       70.41      9.45 o 
   4  22   6      143.55      139.61     21.38 o 
   5  22   6       34.31       38.74     13.43 o 
   6  22   6       50.34       55.15     15.30 o 
   7  22   6        0.04       11.14     12.06 o 
  -7  23   6       39.52       51.13     15.08 o 
  -6  23   6        0.57        4.51      8.66 o 
  -5  23   6       44.19       35.47     12.41 o 
  -4  23   6      143.76      138.45     21.30 o 
  -3  23   6      117.84      119.03     19.49 o 
  -2  23   6       64.30       62.78     13.27 o 
  -1  23   6       47.00       38.86      5.76 o 
   0  23   6        1.37        9.78      3.94 o 
   1  23   6      150.40      138.43      9.94 o 
   2  23   6      148.47      140.57      9.81 o 
   3  23   6       17.82       25.71     11.28 o 
   4  23   6      134.89      121.08     20.81 o 
   5  23   6       17.16       19.65     12.86 o 
   6  23   6       26.98        9.54     11.21 o 
  -6  24   6       15.83       32.99     12.73 o 
  -5  24   6        0.60       20.60     11.88 o 
  -4  24   6       45.27       48.62     14.49 o 
  -3  24   6      117.96      118.99     19.84 o 
  -2  24   6       90.45       93.31     11.73 o 
  -1  24   6        0.67       11.68      4.50 o 
   0  24   6      103.64      108.79      9.43 o 
   1  24   6       56.53       59.70      7.57 o 
   2  24   6      110.69       93.72     16.37 o 
   3  24   6        4.50        7.85      9.48 o 
   4  24   6       13.61       19.99      8.34 o 
   5  24   6       64.02       71.04     18.66 o 
   6  24   6      123.82      117.17     22.78 o 
  -6  25   6        2.98       16.67     10.76 o 
  -5  25   6       19.15       15.12      9.14 o 
  -4  25   6        2.30        0.00      9.13 o 
  -3  25   6      413.39      417.50     35.30 o 
  -2  25   6        0.49        3.54      5.16 o 
  -1  25   6        2.14        6.25      4.36 o 
   0  25   6       98.37      115.73     13.19 o 
   1  25   6      115.69      126.45     13.04 o 
   2  25   6        1.95        8.88      9.30 o 
   3  25   6       88.05      107.74     19.56 o 
   4  25   6       36.71       22.62     11.96 o 
   5  25   6        3.02       25.95     11.73 o 
   6  25   6       38.41       58.31     17.13 o 
  -6  26   6        4.84       13.99     11.44 o 
  -5  26   6        3.75       12.97     10.16 o 
  -4  26   6       54.58       47.62     15.47 o 
  -3  26   6        4.00       11.15      6.91 o 
  -2  26   6      265.84      266.20     20.23 o 
  -1  26   6        0.83        6.03      6.90 o 
   0  26   6       30.34       45.00      8.50 o 
   1  26   6       30.47       35.59      8.13 o 
   2  26   6        2.75        4.98      7.52 o 
   3  26   6       28.46       52.54     15.33 o 
   4  26   6       24.74       25.90     12.40 o 
   5  26   6       14.32       13.57      9.72 o 
  -5  27   6      201.42      224.24     30.11 o 
  -4  27   6        0.28        4.59      6.34 o 
  -3  27   6       13.36       18.32      7.80 o 
  -2  27   6       35.74       46.60      9.72 o 
  -1  27   6       23.52       17.88      5.69 o 
   0  27   6       26.81       34.41      8.84 o 
   1  27   6       63.49       82.78     11.55 o 
   2  27   6        5.89        3.78      7.51 o 
   3  27   6        5.41       20.46     11.14 o 
   4  27   6       60.83       61.57     16.99 o 
   5  27   6        0.98        5.81      7.22 o 
  -5  28   6       68.41       80.15     16.30 o 
  -4  28   6       12.36       28.17     10.00 o 
  -3  28   6        0.56        1.65      5.29 o 
  -2  28   6       70.44       66.50     13.50 o 
  -1  28   6       32.35       40.80      9.60 o 
   0  28   6      155.56      164.21     16.18 o 
   1  28   6       49.67       62.14     17.44 o 
   2  28   6       20.69       18.96     11.39 o 
   3  28   6       25.40       27.91     13.60 o 
   4  28   6        0.04        3.12      8.65 o 
  -4  29   6       24.29       28.09      8.56 o 
  -3  29   6       50.79       47.01      9.61 o 
  -2  29   6        0.01        8.95      7.02 o 
  -1  29   6      224.42      199.36     17.67 o 
   0  29   6       30.85       31.24     11.35 o 
   1  29   6        8.73       19.48     14.70 o 
   2  29   6       21.36       41.42     15.13 o 
   3  29   6       34.61       58.37     15.83 o 
   4  29   6       16.96       25.55     13.29 o 
  -4  30   6       11.83       23.27      9.26 o 
  -3  30   6       11.27       19.79      8.14 o 
  -2  30   6       29.16       17.54     10.20 o 
  -1  30   6       56.43       60.44     11.32 o 
   0  30   6       74.75       82.54     12.65 o 
   1  30   6        0.10        0.00      7.97 o 
   2  30   6       19.23       28.65     13.40 o 
   3  30   6        2.60       32.05     13.61 o 
  -4  31   6       12.37       13.99      9.67 o 
  -3  31   6       86.79       68.92     11.46 o 
  -2  31   6       29.96       29.55      8.24 o 
  -1  31   6        8.42       11.23     12.87 o 
   0  31   6        0.68        9.68      8.31 o 
   1  31   6        0.52       13.39      8.98 o 
   2  31   6       45.65       46.03     14.52 o 
  -3  32   6        0.59        0.00      7.42 o 
  -2  32   6       34.81       15.32      8.37 o 
  -1  32   6       27.69       18.66      7.40 o 
   0  32   6       15.63       26.75     14.88 o 
   1  32   6       34.39       24.77     11.57 o 
  -2  33   6       13.09       24.67     12.03 o 
  -1  33   6       12.14       22.49     12.36 o 
  -9   0   7       31.63       35.46      8.64 o 
  -7   0   7        4.34        4.22      7.92 o 
  -5   0   7     1784.20     1869.32     56.12 o 
  -3   0   7      360.41      341.64     22.50 o 
  -1   0   7     9759.28     9716.82     79.75 o 
   1   0   7      366.26      349.36      7.83 o 
   3   0   7        7.14        9.00      5.88 o 
   5   0   7        3.53        3.60      2.55 o 
   7   0   7      210.97      209.30     17.38 o 
   9   0   7       29.13       24.83     11.73 o 
 -10   1   7       43.34       53.67      6.97 o 
  -9   1   7       91.77      104.07      8.94 o 
  -8   1   7       11.71       12.49      4.87 o 
  -7   1   7       72.97       76.13      7.88 o 
  -6   1   7      217.28      222.78     15.93 o 
  -5   1   7       99.66      114.79     10.89 o 
  -4   1   7     1044.35     1071.37     28.41 o 
  -3   1   7     1668.19     1777.46     32.54 o 
  -2   1   7       43.02       59.48      6.69 o 
  -1   1   7       53.47       53.10      6.61 o 
   0   1   7      727.31      888.64     13.43 o 
   1   1   7      121.88      100.83      4.70 o 
   2   1   7        3.19        4.88      2.12 o 
   3   1   7       12.97       17.59      2.65 o 
   4   1   7      260.03      269.49      8.24 o 
   5   1   7      130.97      128.84      5.70 o 
   6   1   7        0.49        1.45      2.28 o 
   7   1   7      211.65      202.40     12.31 o 
   8   1   7       51.63       82.56     17.95 o 
   9   1   7        1.44       13.31      6.58 o 
 -10   2   7        1.43        5.41      5.06 o 
  -9   2   7        8.85       15.84      5.11 o 
  -8   2   7      166.73      187.24     13.14 o 
  -7   2   7       97.14      109.11      9.73 o 
  -6   2   7      345.93      369.56     20.93 o 
  -5   2   7      170.31      192.13     12.84 o 
  -4   2   7       62.09       80.33      8.17 o 
  -3   2   7       96.06      118.10      8.15 o 
  -2   2   7      138.95      145.19      4.70 o 
  -1   2   7       46.62       26.63      1.98 o 
   0   2   7     1080.53      985.54     28.82 o 
   1   2   7       90.14       82.58     11.78 o 
   2   2   7     2163.75     2423.56     26.14 o 
   3   2   7      202.40      173.48      4.72 o 
   4   2   7      358.63      370.31      9.14 o 
   5   2   7       81.85       78.63      4.88 o 
   6   2   7       20.20       29.43      4.03 o 
   7   2   7      119.03       98.33      9.55 o 
   8   2   7      316.89      293.87     16.91 o 
   9   2   7       28.17       14.22      6.31 o 
 -10   3   7      182.38      174.84     14.47 o 
  -9   3   7        3.40        2.40      3.20 o 
  -8   3   7       12.10       16.07      5.47 o 
  -7   3   7       24.54       29.57      6.01 o 
  -6   3   7      230.57      226.19     12.20 o 
  -5   3   7       20.96       12.02      6.46 o 
  -4   3   7      128.15      128.04     10.50 o 
  -3   3   7        1.10        1.82      2.78 o 
  -2   3   7     7894.26     8679.49    331.12 o 
  -1   3   7     2523.23     2404.99     22.55 o 
   0   3   7    12391.35    12198.84    106.15 o 
   1   3   7     1587.45     1458.85     31.30 o 
   2   3   7       11.17       13.08      3.37 o 
   3   3   7      490.79      454.14     12.27 o 
   4   3   7     1138.73     1088.59     26.25 o 
   5   3   7        3.11        5.76      2.98 o 
   6   3   7       11.22       21.66      4.49 o 
   7   3   7       12.44       17.68      6.75 o 
   8   3   7       19.31       33.10      7.08 o 
   9   3   7       43.25       47.77      7.92 o 
 -10   4   7       33.40       26.39      6.70 o 
  -9   4   7       70.93       74.16      8.05 o 
  -8   4   7       12.58       18.50      4.76 o 
  -7   4   7      234.81      258.73     16.38 o 
  -6   4   7      209.71      222.95      9.31 o 
  -5   4   7        1.83        4.43      3.08 o 
  -4   4   7       10.81       14.73      4.22 o 
  -3   4   7      985.98     1127.01     26.40 o 
  -2   4   7      579.67      594.07     16.01 o 
  -1   4   7       78.03       46.57      2.73 o 
   0   4   7     1445.27     1387.84     14.80 o 
   1   4   7      271.00      261.28      9.17 o 
   2   4   7       45.95       52.37      4.68 o 
   3   4   7      490.94      469.78     12.63 o 
   4   4   7      482.31      406.94     13.51 o 
   5   4   7       11.64       18.85      5.26 o 
   6   4   7      261.44      260.70     11.17 o 
   7   4   7       29.48       28.30      6.12 o 
   8   4   7       88.22       87.10     10.25 o 
   9   4   7        1.26       10.68      5.71 o 
 -10   5   7        0.15        4.86      5.98 o 
  -9   5   7        3.38        7.86      3.98 o 
  -8   5   7       38.60       48.05      7.80 o 
  -7   5   7       11.93       13.01      4.62 o 
  -6   5   7        1.53       11.56      3.25 o 
  -5   5   7      374.41      431.24     12.85 o 
  -4   5   7      677.16      607.81     48.21 o 
  -3   5   7     1759.63     1989.35     23.87 o 
  -2   5   7     1001.81      943.02     27.01 o 
  -1   5   7      562.26      588.11      9.95 o 
   0   5   7        4.00       11.01      1.67 o 
   1   5   7     1434.21     1544.61     34.98 o 
   2   5   7       35.78       22.35      3.37 o 
   3   5   7      461.50      494.89     12.62 o 
   4   5   7      735.90      726.12     19.76 o 
   5   5   7      910.13      874.12     22.58 o 
   6   5   7       14.76       16.33      4.23 o 
   7   5   7        0.07        8.81      5.31 o 
   8   5   7       66.55       80.29      9.77 o 
   9   5   7       31.57       23.05      5.82 o 
 -10   6   7       16.17       12.76     10.68 o 
  -9   6   7        0.56        0.00      6.98 o 
  -8   6   7      137.95      157.76     12.01 o 
  -7   6   7       54.10       56.74      6.57 o 
  -6   6   7       26.51       35.85      4.98 o 
  -5   6   7      778.32      677.35     12.68 o 
  -4   6   7        2.12        2.25      2.36 o 
  -3   6   7       45.67       61.26      4.62 o 
  -2   6   7      860.98      879.95     20.25 o 
  -1   6   7      781.43      621.41      8.33 o 
   0   6   7      208.21      211.50      5.81 o 
   1   6   7       18.54       14.98      2.13 o 
   2   6   7      605.00      779.43     15.78 o 
   3   6   7      152.11      134.28      7.26 o 
   4   6   7        3.81        4.05      2.94 o 
   5   6   7       66.69       68.39      7.17 o 
   6   6   7        2.87        5.91      3.34 o 
   7   6   7      216.89      196.08     11.41 o 
   8   6   7       11.50       34.90      7.98 o 
   9   6   7        0.30        0.60      5.79 o 
 -10   7   7        3.02        5.77      7.28 o 
  -9   7   7       32.39       51.39      9.23 o 
  -8   7   7      221.83      179.50     12.56 o 
  -7   7   7        0.16        1.47      3.37 o 
  -6   7   7       63.14       74.99      7.73 o 
  -5   7   7      144.90      148.47      8.88 o 
  -4   7   7      994.62     1110.12     21.23 o 
  -3   7   7      128.44       97.37      9.02 o 
  -2   7   7      519.67      526.56     26.11 o 
  -1   7   7      155.34      123.38      4.71 o 
   0   7   7       36.15       49.99      3.60 o 
   1   7   7      550.01      604.41     11.56 o 
   2   7   7      919.08     1036.86     30.16 o 
   3   7   7       20.72       25.36      3.42 o 
   4   7   7       87.65       69.58      7.00 o 
   5   7   7        0.21        2.99      3.76 o 
   6   7   7        9.91        6.76      3.99 o 
   7   7   7      278.56      288.52     15.46 o 
   8   7   7      169.67      162.82     13.02 o 
   9   7   7        0.30        3.66      7.37 o 
  -9   8   7       33.71       58.98     17.88 o 
  -8   8   7        0.01        3.84      4.58 o 
  -7   8   7        0.33        3.19      4.75 o 
  -6   8   7      181.52      191.66     11.46 o 
  -5   8   7     1374.89     1309.40     25.79 o 
  -4   8   7     1225.67     1327.38     33.13 o 
  -3   8   7        4.31       14.40      3.77 o 
  -2   8   7       80.11       64.42      7.96 o 
  -1   8   7      176.02      147.91      8.62 o 
   0   8   7      552.94      498.83     15.17 o 
   1   8   7        9.07        7.64      2.77 o 
   2   8   7     1222.71     1277.87     45.25 o 
   3   8   7      112.50       89.11      6.26 o 
   4   8   7        7.05        2.39      3.21 o 
   5   8   7       16.04       11.33      3.91 o 
   6   8   7        2.66        1.43      3.54 o 
   7   8   7      268.45      234.42     16.03 o 
   8   8   7        1.13        8.66      4.93 o 
   9   8   7       15.32       19.32      6.96 o 
  -9   9   7        4.61        9.34      6.68 o 
  -8   9   7        2.04       19.08      7.73 o 
  -7   9   7       26.71       37.96      9.15 o 
  -6   9   7       13.26       22.03      6.67 o 
  -5   9   7      507.95      375.69     19.63 o 
  -4   9   7       31.45       40.69      5.68 o 
  -3   9   7      174.05      182.69     18.04 o 
  -2   9   7      300.26      270.23     16.27 o 
  -1   9   7       12.63       14.48      4.88 o 
   0   9   7      282.45      308.86      8.61 o 
   1   9   7     2538.05     2717.66    121.76 o 
   2   9   7      805.32      794.55     59.86 o 
   3   9   7      420.04      402.74     13.59 o 
   4   9   7       79.81       67.89      9.39 o 
   5   9   7       33.98       36.62      6.19 o 
   6   9   7      214.77      237.70     13.60 o 
   7   9   7        2.52        3.11      3.75 o 
   8   9   7       10.61       18.33      7.58 o 
   9   9   7       11.96        7.26      7.81 o 
  -9  10   7      127.80      112.95     21.19 o 
  -8  10   7       14.02       15.87      5.60 o 
  -7  10   7       21.34       26.25      8.19 o 
  -6  10   7      278.20      253.42     17.60 o 
  -5  10   7       90.08       94.74     10.12 o 
  -4  10   7      340.50      265.31     21.95 o 
  -3  10   7      113.88      140.50     15.54 o 
  -2  10   7        1.07        6.92      3.37 o 
  -1  10   7      595.00      651.29     24.16 o 
   0  10   7      768.48      663.11     24.00 o 
   1  10   7      412.14      526.02     44.58 o 
   2  10   7       31.84       14.22      4.35 o 
   3  10   7      205.28      212.98     10.16 o 
   4  10   7       17.85       21.28     12.10 o 
   5  10   7        0.26        6.16      4.03 o 
   6  10   7       61.68       77.49      8.18 o 
   7  10   7        5.91       11.07      5.29 o 
   8  10   7       33.97       40.82     18.76 o 
   9  10   7        6.27       15.75      6.57 o 
  -9  11   7        0.58       15.22     11.03 o 
  -8  11   7       50.00       50.52     13.99 o 
  -7  11   7      304.52      309.66     21.30 o 
  -6  11   7        2.38        2.84      4.65 o 
  -5  11   7       20.44       10.35      8.55 o 
  -4  11   7      144.19      120.47     16.58 o 
  -3  11   7     1204.66     1006.79     41.83 o 
  -2  11   7       82.30       66.31      8.54 o 
  -1  11   7       25.66       30.04      7.00 o 
   0  11   7        0.05        0.12      1.00 o 
   1  11   7     2873.57     2849.32     68.81 o 
   2  11   7        0.15        0.54      0.97 o 
   3  11   7       11.56       13.69      5.22 o 
   4  11   7        0.25        2.05      4.28 o 
   5  11   7      265.09      252.83     17.12 o 
   6  11   7       22.90       15.42      4.52 o 
   7  11   7       39.18       44.49      7.82 o 
   8  11   7        8.33       16.94     10.49 o 
  -9  12   7       37.18       32.82     15.10 o 
  -8  12   7        0.04        0.00      6.96 o 
  -7  12   7      407.70      402.34     34.85 o 
  -6  12   7       73.24       87.47     16.41 o 
  -5  12   7        8.73       15.19      8.80 o 
  -4  12   7       91.30       65.20     12.10 o 
  -3  12   7        0.79        1.20      4.57 o 
  -2  12   7      337.02      311.53     20.33 o 
  -1  12   7        8.99        3.38      4.10 o 
   0  12   7       15.26       12.30      3.55 o 
   1  12   7      374.34      383.45     11.95 o 
   2  12   7      191.30      167.63      6.95 o 
   3  12   7       74.76       49.11      5.46 o 
   4  12   7       90.54       77.21     12.31 o 
   5  12   7        1.37        4.07      5.46 o 
   6  12   7        0.60        4.00      3.81 o 
   7  12   7       23.92       33.69      6.47 o 
   8  12   7        4.40       14.30      8.86 o 
  -9  13   7       60.64       61.78     17.88 o 
  -8  13   7        1.77        0.00      7.79 o 
  -7  13   7       42.21       64.18     16.78 o 
  -6  13   7        8.51       10.69      5.72 o 
  -5  13   7      195.28      151.87     18.36 o 
  -4  13   7      284.61      252.53     22.97 o 
  -3  13   7      476.59      426.10     28.97 o 
  -2  13   7      330.78      336.66     21.92 o 
  -1  13   7        2.81        9.02      5.24 o 
   0  13   7        7.51       13.50      4.46 o 
   1  13   7       53.25       38.58      4.56 o 
   2  13   7      441.70      422.47     12.50 o 
   3  13   7      134.45      110.44      7.42 o 
   4  13   7      444.67      402.53     29.51 o 
   5  13   7      390.04      330.89     29.03 o 
   6  13   7      334.30      288.85     20.73 o 
   7  13   7       18.27       19.93      6.30 o 
   8  13   7       19.79        0.07      8.61 o 
  -9  14   7       23.65       21.18     12.45 o 
  -8  14   7        1.93       10.50     10.88 o 
  -7  14   7      220.41      205.36     25.51 o 
  -6  14   7       61.66       67.69     13.62 o 
  -5  14   7       16.29        4.20      5.36 o 
  -4  14   7      321.02      261.53     23.45 o 
  -3  14   7     1406.54     1304.67     47.87 o 
  -2  14   7      471.52      411.00     25.05 o 
  -1  14   7      212.69      229.05     16.53 o 
   0  14   7      494.64      453.19     16.96 o 
   1  14   7        6.65       12.80      3.54 o 
   2  14   7     1225.72     1155.16     20.69 o 
   3  14   7      434.28      456.47     14.06 o 
   4  14   7        1.87        2.36      7.40 o 
   5  14   7        0.85        0.01      5.28 o 
   6  14   7        0.26        1.84      4.57 o 
   7  14   7      142.44      107.85     12.84 o 
   8  14   7        0.22        5.20      7.38 o 
  -9  15   7       63.40       75.18     19.18 o 
  -8  15   7      107.79      123.21     22.56 o 
  -7  15   7      102.66      125.84     21.81 o 
  -6  15   7       10.78        5.77      7.14 o 
  -5  15   7       40.68       33.68     10.66 o 
  -4  15   7        0.16       12.14      7.42 o 
  -3  15   7        0.19        3.39      6.23 o 
  -2  15   7     1016.31      952.19     39.41 o 
  -1  15   7      114.85      136.79     13.31 o 
   0  15   7      469.55      477.06     17.83 o 
   1  15   7     2113.73     1969.14     30.15 o 
   2  15   7       39.92       27.75      4.25 o 
   3  15   7       17.87       22.81      5.92 o 
   4  15   7      384.70      286.12     25.78 o 
   5  15   7        2.39        1.35      8.23 o 
   6  15   7       67.35       69.88     16.52 o 
   7  15   7        0.01        4.04      5.37 o 
   8  15   7       13.79        0.03      9.77 o 
  -8  16   7       64.10       57.09     16.63 o 
  -7  16   7      290.29      246.89     29.37 o 
  -6  16   7       64.45       46.47     13.55 o 
  -5  16   7      191.16      233.59     26.28 o 
  -4  16   7       55.64       51.77     12.58 o 
  -3  16   7       61.03       60.43     12.14 o 
  -2  16   7      198.42      206.09     18.40 o 
  -1  16   7     1066.08      992.07     36.87 o 
   0  16   7        9.44        8.19      3.60 o 
   1  16   7       12.41        8.48      3.15 o 
   2  16   7        0.14        1.53      2.10 o 
   3  16   7      284.80      268.45     16.20 o 
   4  16   7       85.09       61.29     13.00 o 
   5  16   7       63.60       67.32     13.68 o 
   6  16   7       32.61       32.40      9.83 o 
   7  16   7       43.40       40.50      9.63 o 
   8  16   7       35.33       33.71     12.29 o 
  -8  17   7        7.52        0.79      9.39 o 
  -7  17   7      284.12      294.88     31.06 o 
  -6  17   7        0.49       29.79     13.72 o 
  -5  17   7       26.20       36.37     12.26 o 
  -4  17   7        0.42        0.00      5.38 o 
  -3  17   7      488.81      420.46     30.44 o 
  -2  17   7      199.85      151.84     17.16 o 
  -1  17   7       19.92       25.00      8.41 o 
   0  17   7       35.70       29.65      5.57 o 
   1  17   7        8.39       12.69      4.64 o 
   2  17   7        5.80        2.88      2.30 o 
   3  17   7      336.79      310.13     17.54 o 
   4  17   7       24.03       23.57      9.67 o 
   5  17   7       10.33        8.95      6.34 o 
   6  17   7       13.90       14.22      6.90 o 
   7  17   7       27.13       42.60      8.75 o 
   8  17   7        4.10        0.00      5.30 o 
  -8  18   7       11.80       13.69      9.90 o 
  -7  18   7      150.67      143.67     23.93 o 
  -6  18   7      317.92      261.27     28.98 o 
  -5  18   7       14.79       29.67     13.42 o 
  -4  18   7      165.10      201.52     22.51 o 
  -3  18   7       31.28       48.63     13.09 o 
  -2  18   7      130.71      119.22     15.20 o 
  -1  18   7       49.30       67.21     12.61 o 
   0  18   7       76.63       68.74      7.32 o 
   1  18   7       22.01       22.87      4.35 o 
   2  18   7       86.34       96.91      7.76 o 
   3  18   7      131.36      148.49     12.73 o 
   4  18   7      113.83       89.23     15.55 o 
   5  18   7        0.33        0.09      6.80 o 
   6  18   7       45.19       29.20      9.34 o 
   7  18   7        4.98       10.96      6.18 o 
   8  18   7       36.47       37.53     13.70 o 
  -8  19   7       11.88        0.00      7.75 o 
  -7  19   7       20.30       16.65     11.26 o 
  -6  19   7       12.28       19.00     11.12 o 
  -5  19   7       61.03       66.50     15.50 o 
  -4  19   7      133.95      128.05     19.17 o 
  -3  19   7      162.08      161.46     20.38 o 
  -2  19   7       20.05       18.32      8.97 o 
  -1  19   7      176.15      147.14     15.61 o 
   0  19   7      534.38      468.50     17.23 o 
   1  19   7        9.08       10.73      3.36 o 
   2  19   7      191.28      161.74      9.27 o 
   3  19   7        0.11        9.03      4.87 o 
   4  19   7       17.24       32.28     10.86 o 
   5  19   7      151.09      133.54     20.07 o 
   6  19   7        3.27        0.18      7.38 o 
   7  19   7       10.24       12.56      6.46 o 
  -8  20   7        5.11       17.70     12.14 o 
  -7  20   7        0.40        0.02      9.43 o 
  -6  20   7        0.29        5.51      8.85 o 
  -5  20   7       41.10       39.58     12.95 o 
  -4  20   7       93.66       71.38     15.31 o 
  -3  20   7        1.17        6.06      8.36 o 
  -2  20   7      748.58      727.34     38.77 o 
  -1  20   7      122.68      111.27     14.94 o 
   0  20   7       68.20       67.01      7.60 o 
   1  20   7       22.05       30.70      5.21 o 
   2  20   7      115.31      107.09      8.54 o 
   3  20   7      123.51      130.89     12.77 o 
   4  20   7        3.70        1.23      7.46 o 
   5  20   7        3.26        0.23      6.10 o 
   6  20   7      150.38      126.42     22.17 o 
   7  20   7        8.69        9.73     10.25 o 
  -7  21   7       28.39       46.68     15.57 o 
  -6  21   7       42.01       83.93     17.93 o 
  -5  21   7      267.34      268.82     29.36 o 
  -4  21   7        2.04       13.95     10.19 o 
  -3  21   7       69.05       70.40     14.73 o 
  -2  21   7        0.59        0.04      5.22 o 
  -1  21   7       11.80       19.54      8.16 o 
   0  21   7       56.51       56.38      6.86 o 
   1  21   7        2.56        7.60      3.90 o 
   2  21   7       20.08       32.10      4.57 o 
   3  21   7       12.29       22.21      6.88 o 
   4  21   7       40.39       63.60     14.81 o 
   5  21   7      158.24      145.42     22.05 o 
   6  21   7       53.48       52.82     15.35 o 
   7  21   7       26.36       34.86      9.02 o 
  -7  22   7        4.11        6.28      7.62 o 
  -6  22   7        9.96       15.67     11.93 o 
  -5  22   7       30.16       44.35     13.47 o 
  -4  22   7       12.21       13.07      9.43 o 
  -3  22   7        0.31        0.00      8.21 o 
  -2  22   7       43.80       62.96     13.15 o 
  -1  22   7      564.47      549.13     19.82 o 
   0  22   7       35.64       40.91      7.05 o 
   1  22   7       17.19       20.86      4.51 o 
   2  22   7       40.28       41.25      7.44 o 
   3  22   7       83.20       83.08     10.28 o 
   4  22   7      148.64      136.57     20.46 o 
   5  22   7        8.45       13.89     11.06 o 
   6  22   7       57.42       52.40     15.51 o 
   7  22   7        2.06        3.06      6.13 o 
  -7  23   7        0.93       14.92     12.94 o 
  -6  23   7        0.22        0.03      9.28 o 
  -5  23   7       10.43        9.53      8.47 o 
  -4  23   7        2.23        8.38      8.13 o 
  -3  23   7        0.10        0.01      5.96 o 
  -2  23   7      367.50      385.66     31.33 o 
  -1  23   7      211.25      222.60     12.86 o 
   0  23   7       19.17       28.90      6.15 o 
   1  23   7       35.75       52.89      7.26 o 
   2  23   7        5.72        6.00      5.09 o 
   3  23   7        1.26        5.88      7.88 o 
   4  23   7       49.32       40.35     14.22 o 
   5  23   7      121.68      114.64     20.90 o 
   6  23   7        1.65       10.80     10.86 o 
  -6  24   7       72.32       72.16     18.58 o 
  -5  24   7       19.17       12.61      7.46 o 
  -4  24   7       14.28       25.79     11.27 o 
  -3  24   7       14.87       27.85     11.80 o 
  -2  24   7        4.62       10.92      9.14 o 
  -1  24   7        9.95       12.97      4.75 o 
   0  24   7       26.75       35.17      6.48 o 
   1  24   7       11.59       11.87      4.15 o 
   2  24   7       12.67       17.83      9.10 o 
   3  24   7        1.29        0.00      8.69 o 
   4  24   7       12.63       45.13     14.37 o 
   5  24   7       26.87       53.34     16.55 o 
   6  24   7       18.79        4.93     10.60 o 
  -6  25   7      103.88       88.29     18.99 o 
  -5  25   7        0.18       10.11      8.60 o 
  -4  25   7        4.34        0.31      6.18 o 
  -3  25   7      118.10      145.06     22.67 o 
  -2  25   7        1.04        4.19      5.20 o 
  -1  25   7        3.49        5.13      3.87 o 
   0  25   7      114.90      133.94     11.32 o 
   1  25   7        2.85        3.74      3.79 o 
   2  25   7       31.15       49.78     14.22 o 
   3  25   7       12.73       11.01     10.81 o 
   4  25   7        1.05        7.23      8.24 o 
   5  25   7       56.31       48.49     16.39 o 
   6  25   7        5.34        0.35      7.40 o 
  -6  26   7       47.32       59.28     17.50 o 
  -5  26   7       13.42       29.70     10.34 o 
  -4  26   7        2.54        9.18      9.36 o 
  -3  26   7       16.64       26.27      9.60 o 
  -2  26   7      125.46      138.15     15.14 o 
  -1  26   7      107.76      118.61     10.12 o 
   0  26   7        4.80        5.72      6.18 o 
   1  26   7       12.73       28.08     11.27 o 
   2  26   7        0.37       11.11     10.02 o 
   3  26   7       80.27       80.44     17.37 o 
   4  26   7        0.04        0.01      6.37 o 
   5  26   7        0.01        6.49     11.24 o 
  -5  27   7        3.91       12.23     12.93 o 
  -4  27   7       34.67       36.45      9.45 o 
  -3  27   7      128.75      128.60     15.36 o 
  -2  27   7        4.81        5.43      5.44 o 
  -1  27   7        2.47        0.10      6.02 o 
   0  27   7      100.77      110.71     13.37 o 
   1  27   7       58.71       64.94     16.35 o 
   2  27   7      102.26      112.31     20.32 o 
   3  27   7        0.00        9.90      9.66 o 
   4  27   7       25.24       47.84     16.45 o 
   5  27   7       10.49       13.34      6.70 o 
  -5  28   7        7.67       20.70      8.72 o 
  -4  28   7      141.97      140.86     17.05 o 
  -3  28   7       43.78       33.58     10.10 o 
  -2  28   7        2.97        3.78      5.94 o 
  -1  28   7       49.97       49.95      8.61 o 
   0  28   7      100.04      105.00     13.49 o 
   1  28   7      108.54      146.46     23.68 o 
   2  28   7       44.21       73.22     17.53 o 
   3  28   7       14.84       20.24      9.84 o 
   4  28   7       47.98       45.60     14.86 o 
  -5  29   7        3.54        7.45      8.53 o 
  -4  29   7        0.12        0.11      5.87 o 
  -3  29   7       27.61       33.51      8.90 o 
  -2  29   7      117.08      146.88     16.40 o 
  -1  29   7        5.30       11.33      5.58 o 
   0  29   7      218.19      254.49     31.19 o 
   1  29   7      107.23      110.73     22.57 o 
   2  29   7       58.89       48.09     14.44 o 
   3  29   7       72.58       58.13     16.28 o 
   4  29   7       27.53       15.77      8.76 o 
  -4  30   7      137.16      130.47     16.52 o 
  -3  30   7       60.96       58.07     11.82 o 
  -2  30   7       19.55       17.11      8.38 o 
  -1  30   7        0.65        2.48      6.36 o 
   0  30   7        0.94       16.67     11.50 o 
   1  30   7        8.99       14.74     10.93 o 
   2  30   7        1.14       12.57     10.65 o 
   3  30   7        9.70       11.68     10.84 o 
  -4  31   7       31.26       11.47      8.91 o 
  -3  31   7       27.50       25.16     18.32 o 
  -2  31   7        1.48        4.94      5.82 o 
  -1  31   7       12.78       18.23     13.55 o 
   0  31   7       15.35       37.38     14.61 o 
   1  31   7       43.97       58.62     17.91 o 
   2  31   7        0.04        9.50      7.13 o 
  -3  32   7       13.98       14.88      8.72 o 
  -2  32   7        3.20        1.40      5.22 o 
  -1  32   7       66.30       61.82     16.05 o 
   0  32   7        2.18        6.24     12.69 o 
   1  32   7        4.40        0.02      9.10 o 
 -10   0   8       71.08       95.23     13.08 o 
  -8   0   8      119.93      133.98     13.98 o 
  -6   0   8       55.12       49.43     12.18 o 
  -4   0   8      675.75      811.70     35.95 o 
  -2   0   8      521.40      634.92     26.68 o 
   0   0   8      330.44      294.26      9.57 o 
   2   0   8     2135.62     2381.56     51.06 o 
   4   0   8        6.41        7.30      3.71 o 
   6   0   8       32.48       37.51      7.89 o 
   8   0   8       91.34      109.48     19.56 o 
 -10   1   8       11.99       14.98      7.32 o 
  -9   1   8       67.85      104.69      9.12 o 
  -8   1   8        1.68        4.55      3.20 o 
  -7   1   8       50.44       67.02     10.02 o 
  -6   1   8      112.30      118.25     11.63 o 
  -5   1   8        4.87        6.11      4.37 o 
  -4   1   8      204.57      175.13     12.56 o 
  -3   1   8      537.81      455.15     16.20 o 
  -2   1   8       20.48       39.90     14.65 o 
  -1   1   8     2802.34     2881.84    108.46 o 
   0   1   8      140.37      189.89      6.58 o 
   1   1   8     8614.04     8997.10     76.89 o 
   2   1   8       19.44       22.19      5.80 o 
   3   1   8      154.57      129.61      4.96 o 
   4   1   8      203.69      179.81      6.20 o 
   5   1   8       60.66       59.05      4.12 o 
   6   1   8       22.41       20.56      6.67 o 
   7   1   8      153.20      157.84     12.83 o 
   8   1   8        2.19        3.05      5.79 o 
   9   1   8      188.67      165.70     17.18 o 
 -10   2   8        4.28        0.34      4.24 o 
  -9   2   8       32.56       55.60      6.76 o 
  -8   2   8       73.75       78.68      8.99 o 
  -7   2   8        1.56        3.48      3.57 o 
  -6   2   8        7.08        4.00      4.40 o 
  -5   2   8      602.38      643.39     24.47 o 
  -4   2   8       66.31       80.76      8.40 o 
  -3   2   8       50.45       66.80      8.63 o 
  -2   2   8      180.55      192.55     15.44 o 
  -1   2   8     5990.41     6332.01    108.66 o 
   0   2   8      220.91      221.88      5.77 o 
   1   2   8      228.55      203.92     22.60 o 
   2   2   8      505.53      446.20     12.46 o 
   3   2   8      299.17      242.99     10.99 o 
   4   2   8      156.40      145.06      4.53 o 
   5   2   8        5.07       13.95      3.87 o 
   6   2   8        0.14        5.57      4.25 o 
   7   2   8      320.36      303.06     16.46 o 
   8   2   8       40.79       38.96      7.86 o 
   9   2   8        7.30       20.52      7.51 o 
 -10   3   8        4.59        6.04      5.14 o 
  -9   3   8       10.15        8.93      4.27 o 
  -8   3   8        0.44        2.69      4.01 o 
  -7   3   8        0.17        6.14      4.04 o 
  -6   3   8        0.74        2.83      3.24 o 
  -5   3   8       89.24       87.16     15.90 o 
  -4   3   8      612.12      690.33     22.99 o 
  -3   3   8     1026.78      906.82     61.34 o 
  -2   3   8       80.27       54.08      2.98 o 
  -1   3   8     1244.53     1348.04     23.41 o 
   0   3   8      318.94      352.41     13.20 o 
   1   3   8      806.16      771.84     16.31 o 
   2   3   8     1216.47     1252.33     18.15 o 
   3   3   8      188.68      218.81      6.98 o 
   4   3   8       95.10       67.86     13.84 o 
   5   3   8      398.80      393.88     13.33 o 
   6   3   8       31.45       44.98      4.94 o 
   7   3   8      172.13      184.04     13.38 o 
   8   3   8       24.72       40.18      9.46 o 
   9   3   8       10.32       18.26     15.63 o 
 -10   4   8       45.02       48.77      8.11 o 
  -9   4   8       94.49      128.55     12.18 o 
  -8   4   8       26.89       34.35      6.02 o 
  -7   4   8       88.88       96.66      8.96 o 
  -6   4   8       99.65      100.29      8.07 o 
  -5   4   8        6.06        0.00      3.90 o 
  -4   4   8      837.47      855.58     26.48 o 
  -3   4   8        1.70        4.38      2.84 o 
  -2   4   8      644.32      719.23     20.47 o 
  -1   4   8        1.88       10.04      1.59 o 
   0   4   8      454.44      455.28      8.92 o 
   1   4   8      107.95      142.90     18.29 o 
   2   4   8     1619.65     1650.33     34.23 o 
   3   4   8        5.78        9.30      2.83 o 
   4   4   8       11.68       11.40      4.76 o 
   5   4   8        5.14       12.08      3.54 o 
   6   4   8       13.85       15.30      5.60 o 
   7   4   8      139.04      155.42     14.61 o 
   8   4   8       95.19       98.09     10.49 o 
   9   4   8        3.80        8.21      5.02 o 
 -10   5   8        0.55        0.00      4.69 o 
  -9   5   8        0.47        0.01      4.88 o 
  -8   5   8        5.71        9.87      5.18 o 
  -7   5   8        7.22        4.57      3.83 o 
  -6   5   8       67.37       68.69      7.18 o 
  -5   5   8      250.73      258.17      8.30 o 
  -4   5   8       27.93       33.23      4.32 o 
  -3   5   8      248.17      276.97     13.91 o 
  -2   5   8      444.70      491.33     31.94 o 
  -1   5   8      204.34      229.38      7.55 o 
   0   5   8     2510.73     2392.88     26.05 o 
   1   5   8     1582.82     1681.18     60.69 o 
   2   5   8     1530.70     1481.28     22.88 o 
   3   5   8      283.42      270.55      9.01 o 
   4   5   8      406.33      408.73     13.90 o 
   5   5   8      155.37      148.04     10.04 o 
   6   5   8      289.67      268.27     15.95 o 
   7   5   8        0.00       13.24      8.83 o 
   8   5   8       66.11       75.91     10.09 o 
   9   5   8       62.96       49.65      8.41 o 
 -10   6   8       30.15       23.22      7.48 o 
  -9   6   8       51.21       53.48      9.95 o 
  -8   6   8       35.03       41.10      6.38 o 
  -7   6   8       11.54        9.53      4.21 o 
  -6   6   8      114.25      119.83      8.59 o 
  -5   6   8       77.55       83.29      6.97 o 
  -4   6   8        0.11        0.60      2.58 o 
  -3   6   8        1.32        2.20      1.45 o 
  -2   6   8     6866.19     7521.15    122.86 o 
  -1   6   8      217.54      212.09      8.72 o 
   0   6   8      429.51      353.34      9.02 o 
   1   6   8       78.90       70.76      5.31 o 
   2   6   8        0.54        1.39      2.26 o 
   3   6   8      309.90      339.70     10.84 o 
   4   6   8      871.08      794.21     21.35 o 
   5   6   8      234.53      199.74     11.33 o 
   6   6   8       18.83       24.85      5.46 o 
   7   6   8       35.67       40.50     11.02 o 
   8   6   8        7.65       25.49      7.15 o 
   9   6   8       19.33       21.63      6.12 o 
  -9   7   8       44.77       37.86     10.50 o 
  -8   7   8       50.12       59.44     10.27 o 
  -7   7   8        0.32        6.86      4.04 o 
  -6   7   8       86.04       65.55      6.41 o 
  -5   7   8        1.26        5.63      4.37 o 
  -4   7   8       53.64       71.10      5.34 o 
  -3   7   8       60.95       68.11      6.64 o 
  -2   7   8     1872.97     1744.52     42.54 o 
  -1   7   8     1000.94      879.36     11.01 o 
   0   7   8      511.34      545.48      9.48 o 
   1   7   8      515.10      497.58     11.61 o 
   2   7   8        2.51        2.14      2.12 o 
   3   7   8       28.77       27.85      3.83 o 
   4   7   8      146.58      122.97      8.47 o 
   5   7   8       59.27       42.85      5.99 o 
   6   7   8       89.58      100.89      8.70 o 
   7   7   8        9.45        3.12      5.49 o 
   8   7   8        0.63       15.24      5.88 o 
   9   7   8       17.58       10.94      6.86 o 
  -9   8   8       30.18       42.80      9.11 o 
  -8   8   8        5.30       14.95     11.39 o 
  -7   8   8      302.58      329.25     21.10 o 
  -6   8   8       68.08       62.89      6.92 o 
  -5   8   8      374.80      315.28     12.57 o 
  -4   8   8       18.72        7.86      3.35 o 
  -3   8   8      222.13      199.57     12.81 o 
  -2   8   8        7.29        6.91      7.17 o 
  -1   8   8      757.98      746.48     21.44 o 
   0   8   8       26.23       26.38      3.52 o 
   1   8   8      717.78      823.49     17.89 o 
   2   8   8      220.33      223.96     10.23 o 
   3   8   8       67.09       71.80      5.08 o 
   4   8   8      107.04       89.74      8.39 o 
   5   8   8        4.11        7.15      3.83 o 
   6   8   8        1.95        7.45      4.35 o 
   7   8   8       63.23       64.33     10.94 o 
   8   8   8       48.29       53.68      8.43 o 
   9   8   8       17.97       20.47      7.97 o 
  -9   9   8       63.54       55.51     10.29 o 
  -8   9   8      127.97      146.33     15.22 o 
  -7   9   8        0.01        2.71      5.09 o 
  -6   9   8      127.48      148.05     28.64 o 
  -5   9   8       64.67       57.06      9.06 o 
  -4   9   8        8.93        4.07      4.74 o 
  -3   9   8      800.45      808.54     35.41 o 
  -2   9   8      280.49      294.89     13.79 o 
  -1   9   8     1908.02     1751.99     90.40 o 
   0   9   8      104.30       90.72      7.59 o 
   1   9   8      737.12      736.45     48.88 o 
   2   9   8      129.42      151.61     10.38 o 
   3   9   8       13.68       14.73      2.93 o 
   4   9   8       93.19       96.35     11.39 o 
   5   9   8      177.36      146.91     10.94 o 
   6   9   8      203.52      184.36     11.96 o 
   7   9   8      179.57      187.35     13.09 o 
   8   9   8        4.76       17.96      6.15 o 
   9   9   8       16.69       27.59     11.10 o 
  -9  10   8       21.16       29.50     11.22 o 
  -8  10   8       17.41       20.40      8.39 o 
  -7  10   8        9.19        9.92      5.78 o 
  -6  10   8        0.02        9.98      6.88 o 
  -5  10   8      298.07      251.12     16.52 o 
  -4  10   8       54.72       56.41     12.90 o 
  -3  10   8       71.86       92.45     12.33 o 
  -2  10   8       63.46       24.29     19.68 o 
  -1  10   8      662.32      587.49     24.36 o 
   0  10   8        2.52        3.92      1.63 o 
   1  10   8      834.92      868.64     68.11 o 
   2  10   8      100.11       95.80      9.03 o 
   3  10   8      267.92      229.80     10.90 o 
   4  10   8        2.57        1.76      3.29 o 
   5  10   8       19.13        8.51      4.53 o 
   6  10   8        0.01        0.30      3.42 o 
   7  10   8       26.41       30.23      6.73 o 
   8  10   8       36.16       40.34      9.19 o 
  -9  11   8        4.71       13.43     12.16 o 
  -8  11   8       86.38       96.45     20.16 o 
  -7  11   8       80.47      101.20     12.74 o 
  -6  11   8       24.20       25.47      6.55 o 
  -5  11   8       40.80       36.83      9.60 o 
  -4  11   8      101.94      138.13     16.47 o 
  -3  11   8      728.65      673.31     33.51 o 
  -2  11   8      430.73      374.54     31.08 o 
  -1  11   8       73.03       67.76      9.91 o 
   0  11   8      182.58      129.01      8.51 o 
   1  11   8      103.85       84.99     10.77 o 
   2  11   8      378.89      325.51     25.99 o 
   3  11   8       25.33       31.12      5.83 o 
   4  11   8       40.54       49.45      7.09 o 
   5  11   8        5.36        6.46      5.24 o 
   6  11   8       18.62       19.21      5.48 o 
   7  11   8        0.57        1.14      3.84 o 
   8  11   8       16.53       23.87      6.35 o 
  -9  12   8      293.08      281.71     32.92 o 
  -8  12   8       23.28       30.74     11.19 o 
  -7  12   8      394.87      371.06     33.17 o 
  -6  12   8      205.83      191.32     23.42 o 
  -5  12   8      177.51      154.35     19.81 o 
  -4  12   8       45.04       53.58     11.77 o 
  -3  12   8      267.26      251.60     19.21 o 
  -2  12   8     1699.08     1593.01     48.06 o 
  -1  12   8      701.88      664.05     27.43 o 
   0  12   8       29.92       20.28      4.36 o 
   1  12   8       62.26       71.49      5.62 o 
   2  12   8        0.04        3.80      2.15 o 
   3  12   8     1376.32     1322.95     41.29 o 
   4  12   8       90.44       79.85     14.17 o 
   5  12   8       10.86       12.93      3.87 o 
   6  12   8       24.72       15.12      7.77 o 
   7  12   8       25.74       26.40      5.62 o 
   8  12   8        1.57        0.02      7.46 o 
  -9  13   8        0.03        2.62     12.60 o 
  -8  13   8       21.81       21.75     11.86 o 
  -7  13   8        0.53        4.49      8.78 o 
  -6  13   8       14.05       30.97     11.76 o 
  -5  13   8        0.36       11.92      6.91 o 
  -4  13   8      129.43      126.99     17.04 o 
  -3  13   8     1385.89     1250.60     46.92 o 
  -2  13   8     1126.43     1056.65     38.30 o 
  -1  13   8      350.90      342.89     21.44 o 
   0  13   8      877.25      832.64     23.35 o 
   1  13   8      166.02      182.53      8.88 o 
   2  13   8      809.99      744.89     15.22 o 
   3  13   8      243.51      258.22     15.22 o 
   4  13   8      256.14      234.16     21.90 o 
   5  13   8       93.51      114.06     11.73 o 
   6  13   8        2.15        6.58      5.75 o 
   7  13   8        5.24        6.62      5.75 o 
   8  13   8        4.90        5.36      6.52 o 
  -9  14   8       15.61       23.97     12.32 o 
  -8  14   8       70.71       65.59     14.75 o 
  -7  14   8       38.16       44.57     12.81 o 
  -6  14   8        1.78        4.45      7.91 o 
  -5  14   8      339.35      359.45     29.55 o 
  -4  14   8      256.33      253.81     23.95 o 
  -3  14   8       18.28       19.55      9.26 o 
  -2  14   8      986.92      902.86     37.59 o 
  -1  14   8       98.31       88.53     11.18 o 
   0  14   8      463.74      470.10     20.17 o 
   1  14   8      105.91       87.01      5.83 o 
   2  14   8       30.50       28.07      3.20 o 
   3  14   8       97.74       86.82      9.32 o 
   4  14   8      355.20      328.79     26.08 o 
   5  14   8       41.15       57.94     11.77 o 
   6  14   8        2.43        0.73      5.29 o 
   7  14   8        0.44        6.00      6.08 o 
   8  14   8       11.57        0.02      7.40 o 
  -8  15   8       32.65       34.58     13.10 o 
  -7  15   8      248.78      246.74     28.95 o 
  -6  15   8      205.15      201.27     24.93 o 
  -5  15   8       72.99       87.17     15.58 o 
  -4  15   8        2.71       10.40      8.42 o 
  -3  15   8       53.24       54.92     11.84 o 
  -2  15   8      123.69      104.45     12.37 o 
  -1  15   8      222.21      197.51     18.80 o 
   0  15   8       64.98       60.16      7.46 o 
   1  15   8      224.41      212.83     10.36 o 
   2  15   8        8.12       11.35      2.79 o 
   3  15   8       83.31       83.31     13.18 o 
   4  15   8      185.48      149.50     18.33 o 
   5  15   8       40.15       34.94     11.59 o 
   6  15   8       51.88       35.46     16.51 o 
   7  15   8       10.82        1.97      5.41 o 
   8  15   8       15.74        2.52      9.10 o 
  -8  16   8       40.38       55.19     16.67 o 
  -7  16   8      243.12      262.57     31.20 o 
  -6  16   8      396.62      380.50     33.87 o 
  -5  16   8       52.74       55.84     13.70 o 
  -4  16   8      325.37      288.68     26.45 o 
  -3  16   8       17.58       16.35      7.79 o 
  -2  16   8      259.75      238.44     20.66 o 
  -1  16   8      386.45      374.94     22.83 o 
   0  16   8       13.87       12.00      5.27 o 
   1  16   8       48.20       51.34      4.88 o 
   2  16   8      279.68      276.46     11.02 o 
   3  16   8      203.88      167.71     13.35 o 
   4  16   8       65.41       57.15     12.88 o 
   5  16   8        0.04        3.47      7.35 o 
   6  16   8       29.86       21.40      6.48 o 
   7  16   8       14.10       14.58      6.59 o 
   8  16   8        0.39       30.76     13.21 o 
  -8  17   8      107.47      116.63     20.98 o 
  -7  17   8      126.45      154.52     24.04 o 
  -6  17   8        1.03        9.57     10.20 o 
  -5  17   8        9.03       20.51      9.91 o 
  -4  17   8      901.93      817.77     44.03 o 
  -3  17   8       16.03       18.10      7.96 o 
  -2  17   8        2.53        1.17      6.51 o 
  -1  17   8        7.11        2.95      5.03 o 
   0  17   8      474.84      446.73     18.04 o 
   1  17   8       94.82       84.57      6.91 o 
   2  17   8       72.78       68.47      6.17 o 
   3  17   8       71.10       74.29      8.82 o 
   4  17   8       59.18       55.99     14.03 o 
   5  17   8       40.67       47.39     12.95 o 
   6  17   8        4.15       11.79     12.05 o 
   7  17   8       41.19       44.25     10.11 o 
   8  17   8      225.00      208.83     27.60 o 
  -8  18   8       15.82       36.27     14.91 o 
  -7  18   8       59.75       88.22     20.79 o 
  -6  18   8       12.13       25.19     12.55 o 
  -5  18   8        1.01        0.00      7.53 o 
  -4  18   8       15.13       12.89      8.10 o 
  -3  18   8        1.28        3.15      6.87 o 
  -2  18   8        1.00        5.68      7.38 o 
  -1  18   8      131.13      132.50     14.64 o 
   0  18   8      377.10      359.61     15.10 o 
   1  18   8      241.09      234.98     12.51 o 
   2  18   8      204.84      182.75     10.54 o 
   3  18   8       41.99       47.17      8.42 o 
   4  18   8       63.56       73.81     15.31 o 
   5  18   8        1.07        0.00      7.02 o 
   6  18   8       61.10       75.23     10.83 o 
   7  18   8        3.86        2.25      5.50 o 
  -8  19   8        0.01       13.74     11.24 o 
  -7  19   8        2.58        4.76      8.28 o 
  -6  19   8        1.66        5.21      8.94 o 
  -5  19   8       35.30       54.81     15.06 o 
  -4  19   8        9.17        8.54      8.15 o 
  -3  19   8      453.54      363.72     29.68 o 
  -2  19   8      170.27      178.54     19.06 o 
  -1  19   8       63.60       68.01     10.52 o 
   0  19   8      266.71      224.04     11.57 o 
   1  19   8      108.03      110.87      8.70 o 
   2  19   8      108.36       91.33     10.96 o 
   3  19   8       28.00       19.58      5.73 o 
   4  19   8       50.58       48.65     12.72 o 
   5  19   8       56.65       58.44     15.76 o 
   6  19   8        7.98       19.20      7.48 o 
   7  19   8       10.80        0.00      5.25 o 
  -7  20   8       51.56       65.87     17.05 o 
  -6  20   8      259.15      244.55     29.00 o 
  -5  20   8       42.08       31.14     12.46 o 
  -4  20   8      213.64      220.58     25.31 o 
  -3  20   8       49.71       38.11     10.82 o 
  -2  20   8       12.24       25.61     10.28 o 
  -1  20   8      163.79      152.33     16.81 o 
   0  20   8       29.25       31.46      5.79 o 
   1  20   8        0.17        0.43      3.04 o 
   2  20   8       53.65       47.44      8.64 o 
   3  20   8      134.31      120.18     12.56 o 
   4  20   8        0.52       13.57     10.68 o 
   5  20   8        6.00       14.94      8.25 o 
   6  20   8      122.14      118.58     14.06 o 
   7  20   8       56.27       35.23      8.93 o 
  -7  21   8       90.66       95.26     20.15 o 
  -6  21   8       68.93       76.56     18.42 o 
  -5  21   8      120.34      134.13     21.44 o 
  -4  21   8        3.60       22.35     10.76 o 
  -3  21   8        0.04       12.08      7.52 o 
  -2  21   8       18.45       21.11      9.86 o 
  -1  21   8        1.88        6.64      5.33 o 
   0  21   8      221.36      223.64     12.29 o 
   1  21   8        0.24        0.75      2.78 o 
   2  21   8      223.53      195.43     15.26 o 
   3  21   8        8.08        7.59      4.47 o 
   4  21   8        0.70        4.97      7.95 o 
   5  21   8        0.41       13.64     11.53 o 
   6  21   8        7.40       14.36      6.67 o 
   7  21   8        7.76        5.83      6.75 o 
  -7  22   8        0.64        0.00      8.86 o 
  -6  22   8       60.95       63.23     16.47 o 
  -5  22   8       39.62       33.16     11.24 o 
  -4  22   8      319.10      314.17     31.02 o 
  -3  22   8      113.85       95.47     16.31 o 
  -2  22   8        1.75        1.16      5.24 o 
  -1  22   8       44.41       42.62      6.28 o 
   0  22   8        1.47        3.60      3.30 o 
   1  22   8       61.01       77.29      7.37 o 
   2  22   8        1.76        2.35      4.69 o 
   3  22   8        8.82       11.50      4.98 o 
   4  22   8       57.80       49.75     12.48 o 
   5  22   8      242.79      235.39     29.02 o 
   6  22   8        7.51        5.84      5.73 o 
   7  22   8       19.03       21.97     12.24 o 
  -7  23   8       29.46       31.14     13.19 o 
  -6  23   8       23.79       21.62     10.75 o 
  -5  23   8       37.42       24.34     11.91 o 
  -4  23   8      715.77      606.45     43.64 o 
  -3  23   8        0.60        8.79      7.60 o 
  -2  23   8      126.46      132.66     18.40 o 
  -1  23   8       62.54       80.87      8.36 o 
   0  23   8      120.12      135.12     10.15 o 
   1  23   8      252.43      247.42     13.77 o 
   2  23   8       62.75       53.08      8.84 o 
   3  23   8        0.32        1.58      4.70 o 
   4  23   8      260.71      252.39     29.05 o 
   5  23   8        2.87        8.82      9.65 o 
   6  23   8      121.69      116.81     14.52 o 
  -6  24   8        6.21       18.55     12.19 o 
  -5  24   8        0.51        0.01      9.14 o 
  -4  24   8       15.14       10.69      8.55 o 
  -3  24   8       30.76       30.17     11.19 o 
  -2  24   8        1.75        4.42      7.48 o 
  -1  24   8        1.75        8.95      4.42 o 
   0  24   8      260.42      271.71     15.21 o 
   1  24   8       12.21       15.62      6.06 o 
   2  24   8      161.84      180.40     16.10 o 
   3  24   8       22.64       13.34      9.11 o 
   4  24   8        6.00       11.63     10.57 o 
   5  24   8       19.78       34.01     14.98 o 
   6  24   8        8.18        6.53      5.88 o 
  -6  25   8       40.45       56.95     16.80 o 
  -5  25   8        7.86       14.84      8.34 o 
  -4  25   8      217.67      227.04     27.49 o 
  -3  25   8      170.65      160.88     22.90 o 
  -2  25   8       11.79       10.11      9.13 o 
  -1  25   8       24.06       27.79      6.10 o 
   0  25   8      115.40      114.85     10.45 o 
   1  25   8       82.40       70.09     11.46 o 
   2  25   8       90.47       96.95     18.76 o 
   3  25   8      151.50      165.00     24.03 o 
   4  25   8        7.97       20.28      9.32 o 
   5  25   8       50.85       53.91     16.71 o 
  -6  26   8      223.26      213.30     29.27 o 
  -5  26   8        1.66        0.00      9.42 o 
  -4  26   8        0.13        0.14      8.20 o 
  -3  26   8        0.30        0.01      6.29 o 
  -2  26   8       53.75       70.24      9.30 o 
  -1  26   8        9.73        8.31      4.08 o 
   0  26   8        8.58        8.62      9.09 o 
   1  26   8       25.98       44.24     14.58 o 
   2  26   8       54.63       58.05     15.35 o 
   3  26   8        7.86       24.29     11.01 o 
   4  26   8       30.43       16.37      7.74 o 
   5  26   8       10.05       34.89     16.00 o 
  -5  27   8      121.25      134.16     23.87 o 
  -4  27   8       52.63       61.21     16.04 o 
  -3  27   8        0.03        0.15      4.81 o 
  -2  27   8       15.16       12.16      5.33 o 
  -1  27   8        0.41        4.81      6.57 o 
   0  27   8       49.95       51.19      9.19 o 
   1  27   8        6.91        2.98      9.51 o 
   2  27   8       50.42       93.54     19.43 o 
   3  27   8        2.79        9.75      9.95 o 
   4  27   8       85.01       65.23     15.05 o 
  -5  28   8       24.46       22.78     11.80 o 
  -4  28   8      191.72      221.75     20.53 o 
  -3  28   8       35.08       27.83      7.93 o 
  -2  28   8      245.38      242.15     20.35 o 
  -1  28   8        0.01        1.18      4.74 o 
   0  28   8        1.66       10.13     10.44 o 
   1  28   8      119.83      139.21     24.52 o 
   2  28   8      294.14      307.15     33.90 o 
   3  28   8       49.69       36.71     13.58 o 
   4  28   8       10.34       21.87     11.97 o 
  -5  29   8      124.76      119.32     22.07 o 
  -4  29   8        9.36       28.92      9.87 o 
  -3  29   8        7.38        8.53     11.47 o 
  -2  29   8        0.36        9.06      9.42 o 
  -1  29   8       40.66       51.04     11.39 o 
   0  29   8        0.27        5.28     10.14 o 
   1  29   8        5.90       16.15      9.17 o 
   2  29   8       13.86       12.39     12.25 o 
   3  29   8        2.68        5.47      7.95 o 
  -4  30   8      226.43      258.50     22.52 o 
  -3  30   8      116.69      128.23     16.19 o 
  -2  30   8       16.27       13.38      6.88 o 
  -1  30   8        7.76       15.04      8.28 o 
   0  30   8       37.84       45.07     16.72 o 
   1  30   8        0.20        7.51     12.55 o 
   2  30   8      116.89      131.47     23.54 o 
   3  30   8        1.06       12.32     11.61 o 
  -3  31   8        6.62       21.02      8.41 o 
  -2  31   8        3.23        7.62      6.71 o 
  -1  31   8       81.96       75.79     20.11 o 
   0  31   8        5.06        9.23      8.18 o 
   1  31   8        4.65        6.27      8.44 o 
   2  31   8        7.09       17.34     12.10 o 
  -2  32   8       31.60       41.83      9.78 o 
  -1  32   8       19.66       29.02     13.72 o 
   0  32   8        6.49       24.06     13.02 o 
  -9   0   9        0.05        8.69      9.19 o 
  -7   0   9      203.22      262.42     26.93 o 
  -5   0   9      670.51      707.81     38.38 o 
  -3   0   9       42.16       46.75      9.42 o 
  -1   0   9      691.48      989.55     29.87 o 
   1   0   9    11704.39    12242.36    104.04 o 
   3   0   9      221.95      233.98     10.05 o 
   5   0   9       92.62       68.62     10.63 o 
   7   0   9      187.38      173.18     22.95 o 
   9   0   9        0.87        0.00      7.86 o 
 -10   1   9       10.51       11.42      6.83 o 
  -9   1   9      192.45      230.24     13.28 o 
  -8   1   9        0.72        0.55      3.83 o 
  -7   1   9       35.95       40.79      8.06 o 
  -6   1   9      110.24      136.04     12.45 o 
  -5   1   9      667.91      702.71     38.41 o 
  -4   1   9     1357.97     1400.08     37.96 o 
  -3   1   9       46.15       42.02      5.89 o 
  -2   1   9      238.41      231.91     11.77 o 
  -1   1   9     5270.66     5405.17     59.33 o 
   0   1   9      273.55      339.38      8.19 o 
   1   1   9       13.64      473.99    288.25 o 
   2   1   9     1623.68     1697.52     32.97 o 
   3   1   9        8.41        8.53      3.23 o 
   4   1   9        0.10        0.63      1.97 o 
   5   1   9      200.84      179.46     13.59 o 
   6   1   9      309.83      288.66     20.87 o 
   7   1   9      244.44      243.65     18.38 o 
   8   1   9        5.11        1.08      5.50 o 
   9   1   9        7.70        9.44      6.79 o 
 -10   2   9        3.57        7.42      5.24 o 
  -9   2   9      127.84      159.80     11.47 o 
  -8   2   9        0.98        5.94      4.52 o 
  -7   2   9        4.95        4.42      4.04 o 
  -6   2   9       26.26       24.00      6.25 o 
  -5   2   9      797.76      888.99     30.00 o 
  -4   2   9      312.69      385.47     17.88 o 
  -3   2   9        7.98        3.90      3.04 o 
  -2   2   9       53.46       67.59      8.53 o 
  -1   2   9      456.85      557.58     47.17 o 
   0   2   9      589.60      633.63     16.43 o 
   1   2   9      726.34      729.15     30.86 o 
   2   2   9      525.63      452.12     38.08 o 
   3   2   9     1704.37     1559.31     19.77 o 
   4   2   9      316.61      312.38     23.60 o 
   5   2   9        0.46       12.43      3.50 o 
   6   2   9      165.35      168.50     18.19 o 
   7   2   9       25.53       37.95      7.24 o 
   8   2   9        2.62        6.08      6.70 o 
   9   2   9        3.37        8.71      5.58 o 
 -10   3   9      322.21      301.38     18.92 o 
  -9   3   9       76.65       88.54      9.91 o 
  -8   3   9       42.98       39.59      6.73 o 
  -7   3   9      211.82      237.99     13.71 o 
  -6   3   9       13.54       18.26      5.85 o 
  -5   3   9       94.72       93.18     10.34 o 
  -4   3   9        6.58       13.38      4.48 o 
  -3   3   9        6.37        2.41      1.23 o 
  -2   3   9       70.45       74.32     11.63 o 
  -1   3   9     1787.24     1795.10     18.34 o 
   0   3   9     1528.42     1544.11     20.23 o 
   1   3   9     2445.92     2443.54     19.58 o 
   2   3   9     1872.85     1813.10     22.45 o 
   3   3   9      253.44      208.14      8.01 o 
   4   3   9      570.00      515.66     12.97 o 
   5   3   9       74.80       71.67      6.37 o 
   6   3   9      290.17      291.96     15.59 o 
   7   3   9       59.85       57.22      8.71 o 
   8   3   9       37.72       39.77      7.95 o 
   9   3   9        1.92        3.25      5.96 o 
 -10   4   9       37.67       47.44      8.88 o 
  -9   4   9      283.09      297.53     18.26 o 
  -8   4   9       16.88       29.05      5.95 o 
  -7   4   9        0.24        0.55      3.23 o 
  -6   4   9        0.27        4.26      3.31 o 
  -5   4   9      101.19      110.20     20.92 o 
  -4   4   9       18.10       14.23      2.92 o 
  -3   4   9      325.98      286.71     18.19 o 
  -2   4   9        5.84       21.37      3.78 o 
  -1   4   9      978.21      897.94     27.94 o 
   0   4   9      189.29      151.53      5.71 o 
   1   4   9     1557.31     1611.30     39.25 o 
   2   4   9      251.54      243.73      7.88 o 
   3   4   9      294.35      283.98      9.07 o 
   4   4   9      760.42      666.68     17.03 o 
   5   4   9       15.70       11.85      3.96 o 
   6   4   9       14.39       19.23      5.61 o 
   7   4   9       47.74       53.00      8.30 o 
   8   4   9       46.39       48.18      8.22 o 
   9   4   9        0.90        0.40      5.39 o 
 -10   5   9       86.67       83.66      9.99 o 
  -9   5   9      220.27      256.98     21.03 o 
  -8   5   9        0.48        3.08      3.82 o 
  -7   5   9        0.34        0.20      3.21 o 
  -6   5   9      129.06      117.67      8.73 o 
  -5   5   9      171.75      162.28      9.21 o 
  -4   5   9      266.06      287.35     15.21 o 
  -3   5   9     1992.89     2234.83     39.43 o 
  -2   5   9     2402.12     2442.08    123.15 o 
  -1   5   9     5194.98     5479.87     52.72 o 
   0   5   9      702.84      770.60     12.44 o 
   1   5   9        0.04        2.02      1.22 o 
   2   5   9       92.46       98.08      6.05 o 
   3   5   9      722.24      598.03     13.84 o 
   4   5   9       36.60       39.94      6.94 o 
   5   5   9       29.11       28.82      4.89 o 
   6   5   9      131.02      110.35      8.03 o 
   7   5   9      105.71       95.47      9.76 o 
   8   5   9        5.86        7.85      5.29 o 
   9   5   9       16.09        9.74      6.52 o 
 -10   6   9        2.60        7.62      5.55 o 
  -9   6   9       34.26       40.91      9.00 o 
  -8   6   9        6.08        8.91      6.08 o 
  -7   6   9      100.88      108.25     10.24 o 
  -6   6   9      490.11      500.17     18.02 o 
  -5   6   9      550.72      582.89     17.10 o 
  -4   6   9      682.38      681.22     15.51 o 
  -3   6   9      820.70      856.72     15.24 o 
  -2   6   9      294.31      339.88     13.50 o 
  -1   6   9      180.87      189.47      7.52 o 
   0   6   9      674.26      623.88     12.47 o 
   1   6   9      843.81      783.56     65.90 o 
   2   6   9       12.46       10.30      2.04 o 
   3   6   9        5.42       14.44      3.03 o 
   4   6   9      367.01      357.05     14.12 o 
   5   6   9      186.21      176.01     10.94 o 
   6   6   9       10.69       13.61      4.62 o 
   7   6   9        3.45       19.57      6.69 o 
   8   6   9        0.25        6.67      5.40 o 
   9   6   9       13.80       10.34      6.02 o 
  -9   7   9      138.54      138.52     16.06 o 
  -8   7   9      227.99      237.38     19.34 o 
  -7   7   9      127.21      124.35     10.14 o 
  -6   7   9      111.32       86.76      7.64 o 
  -5   7   9       25.97       37.39      4.76 o 
  -4   7   9        0.11        1.02      2.02 o 
  -3   7   9       45.76       59.23      7.78 o 
  -2   7   9       26.43       27.77      3.43 o 
  -1   7   9     1286.78     1195.85     14.94 o 
   0   7   9     1060.22     1023.71     18.89 o 
   1   7   9       28.43       36.19      2.51 o 
   2   7   9       24.97       25.25      3.49 o 
   3   7   9        4.08        2.98      2.61 o 
   4   7   9       18.25       21.64      3.64 o 
   5   7   9        0.17        5.55      3.55 o 
   6   7   9       16.21       20.34      5.59 o 
   7   7   9      110.29      130.57     11.93 o 
   8   7   9       34.55       43.82      8.04 o 
   9   7   9        7.43       12.76     11.99 o 
  -9   8   9        5.50        7.66      7.36 o 
  -8   8   9      178.85      184.40     17.74 o 
  -7   8   9       33.36       53.14      9.33 o 
  -6   8   9       43.61       54.01      6.30 o 
  -5   8   9        2.48        1.10      2.45 o 
  -4   8   9        5.11        2.96      4.69 o 
  -3   8   9      149.84      145.29     11.27 o 
  -2   8   9      237.27      244.43     18.46 o 
  -1   8   9     1058.47     1046.06     25.19 o 
   0   8   9        6.39        7.26      2.09 o 
   1   8   9        6.46        6.71      1.89 o 
   2   8   9        0.39        2.72      2.15 o 
   3   8   9       82.10       57.35      4.93 o 
   4   8   9       16.02        9.17      3.82 o 
   5   8   9       51.66       46.11      8.26 o 
   6   8   9      417.75      393.39     17.98 o 
   7   8   9      202.86      202.85     14.59 o 
   8   8   9       10.65       20.17      6.90 o 
  -9   9   9       46.30       60.34     11.70 o 
  -8   9   9        1.58       10.71      5.29 o 
  -7   9   9       78.75       91.72     11.29 o 
  -6   9   9       15.96       20.94      6.66 o 
  -5   9   9       76.88       63.99     17.00 o 
  -4   9   9      101.34      110.59     12.66 o 
  -3   9   9      161.70      137.42     14.67 o 
  -2   9   9      159.77      158.93      7.93 o 
  -1   9   9      281.78      294.60      7.12 o 
   0   9   9      211.96      238.42      8.63 o 
   1   9   9      501.99      494.01     23.79 o 
   2   9   9       69.49       96.12      6.62 o 
   3   9   9      100.29      101.87      6.54 o 
   4   9   9       36.52       41.10      4.50 o 
   5   9   9       95.79      101.92      8.39 o 
   6   9   9       43.60       48.09      7.32 o 
   7   9   9       26.63       46.59     10.06 o 
   8   9   9       31.55       41.76      8.21 o 
  -9  10   9       34.61       31.18      7.78 o 
  -8  10   9      296.98      283.88     20.76 o 
  -7  10   9        3.90       17.28     12.07 o 
  -6  10   9      473.94      502.64     24.76 o 
  -5  10   9      101.87       88.10      9.77 o 
  -4  10   9       98.87      102.39     14.45 o 
  -3  10   9      169.06      156.11     16.08 o 
  -2  10   9        5.27        6.53      3.03 o 
  -1  10   9       86.93       91.10      8.76 o 
   0  10   9     1197.56     1211.90     18.59 o 
   1  10   9       39.89       42.86      3.40 o 
   2  10   9       15.59        9.45      3.73 o 
   3  10   9       44.18       54.64      5.31 o 
   4  10   9       89.44       78.16      6.96 o 
   5  10   9        9.18       10.68      5.80 o 
   6  10   9       28.45       47.68      7.68 o 
   7  10   9        0.60       10.46      5.98 o 
   8  10   9       52.54       50.23      8.86 o 
  -9  11   9      138.56      138.06     22.80 o 
  -8  11   9        0.01       13.91     10.75 o 
  -7  11   9       83.29       96.04     14.65 o 
  -6  11   9       11.35       23.60      8.12 o 
  -5  11   9        7.66       15.64      8.08 o 
  -4  11   9       73.23       76.18     14.48 o 
  -3  11   9      992.52      948.82     38.89 o 
  -2  11   9       16.94       15.00      6.66 o 
  -1  11   9       29.68       44.95      8.16 o 
   0  11   9      473.77      466.81     14.28 o 
   1  11   9      436.67      413.81     10.60 o 
   2  11   9       67.85       72.59      5.70 o 
   3  11   9      102.97       73.09      7.29 o 
   4  11   9       94.08       83.72      6.11 o 
   5  11   9       38.02       38.13      5.58 o 
   6  11   9       16.66       19.31      8.33 o 
   7  11   9        1.66        5.57      5.05 o 
   8  11   9        0.01       12.79      6.87 o 
  -9  12   9       17.09       19.65     13.55 o 
  -8  12   9      303.73      312.62     32.48 o 
  -7  12   9       99.64      110.29     19.63 o 
  -6  12   9        0.47       15.46      9.13 o 
  -5  12   9       45.06        8.09      6.01 o 
  -4  12   9      696.40      551.16     32.69 o 
  -3  12   9      237.83      167.67     48.64 o 
  -2  12   9       19.24       14.16      5.98 o 
  -1  12   9       79.32       79.41     10.11 o 
   0  12   9     1154.24     1133.63     17.82 o 
   1  12   9      282.79      278.67     11.76 o 
   2  12   9      102.16       88.40      4.65 o 
   3  12   9       77.75       59.09      7.73 o 
   4  12   9        0.22        2.23      3.37 o 
   5  12   9      152.93      134.15     10.51 o 
   6  12   9       54.46       63.27      9.74 o 
   7  12   9       19.01       14.84      4.85 o 
   8  12   9        0.58       14.82      5.95 o 
  -9  13   9       15.07       25.24     12.25 o 
  -8  13   9      378.43      338.93     35.39 o 
  -7  13   9       72.31       68.90     15.91 o 
  -6  13   9       34.19       40.65     12.35 o 
  -5  13   9        1.59        2.60      7.98 o 
  -4  13   9       45.43       48.55     11.62 o 
  -3  13   9        6.46       12.30      7.77 o 
  -2  13   9      613.81      567.35     11.95 o 
  -1  13   9     2106.56     1938.78     48.23 o 
   0  13   9      874.17      822.12     22.51 o 
   1  13   9      208.84      185.03      8.29 o 
   2  13   9      149.23      123.48      8.62 o 
   3  13   9        0.45        9.41      6.70 o 
   4  13   9       46.76       46.35      5.81 o 
   5  13   9      391.69      372.95     20.33 o 
   6  13   9       63.74       71.86     11.21 o 
   7  13   9       17.54       18.16      6.53 o 
   8  13   9        8.89        6.42      8.09 o 
  -9  14   9       21.28       21.51     12.63 o 
  -8  14   9        9.55       27.71     14.70 o 
  -7  14   9       12.74       21.38     12.33 o 
  -6  14   9       34.35       48.69     14.46 o 
  -5  14   9       35.78       27.18      9.91 o 
  -4  14   9      108.61      114.25     16.77 o 
  -3  14   9      935.27      797.23     38.59 o 
  -2  14   9      952.33      938.20     40.19 o 
  -1  14   9       30.30       16.62      7.35 o 
   0  14   9      156.80      162.01     10.15 o 
   1  14   9      525.41      525.20     14.66 o 
   2  14   9      424.32      406.34     11.92 o 
   3  14   9     1597.17     1457.95     65.93 o 
   4  14   9       12.72       18.80      6.18 o 
   5  14   9      244.06      187.57     15.09 o 
   6  14   9       19.53       13.38      6.17 o 
   7  14   9       76.09       71.97     10.85 o 
   8  14   9       18.21       15.86     11.03 o 
  -8  15   9       80.33       51.21     17.47 o 
  -7  15   9       93.95      114.86     20.16 o 
  -6  15   9       99.46      106.43     19.83 o 
  -5  15   9       43.57       57.68     14.50 o 
  -4  15   9      113.02      127.58     18.04 o 
  -3  15   9       30.94       16.73      7.61 o 
  -2  15   9      121.24      133.26     15.11 o 
  -1  15   9       88.90       78.21     11.73 o 
   0  15   9      441.55      404.28     16.93 o 
   1  15   9      822.24      818.04     18.86 o 
   2  15   9       11.43        8.14      3.16 o 
   3  15   9      196.51      195.59     14.80 o 
   4  15   9       24.11       21.25      5.80 o 
   5  15   9       81.37       84.42     10.20 o 
   6  15   9        1.45        0.97      4.62 o 
   7  15   9       19.95       17.20      6.73 o 
   8  15   9        7.70       24.13     11.71 o 
  -8  16   9       60.74       73.24     16.69 o 
  -7  16   9       97.10      103.63     20.31 o 
  -6  16   9      326.20      315.12     31.14 o 
  -5  16   9        0.97        0.12      8.37 o 
  -4  16   9        8.99        5.96      8.42 o 
  -3  16   9       29.40       22.06      8.80 o 
  -2  16   9        9.45       12.90      5.81 o 
  -1  16   9        0.31        1.17      4.82 o 
   0  16   9        4.64        1.53      3.28 o 
   1  16   9      533.64      476.01     15.99 o 
   2  16   9      255.84      246.56     16.16 o 
   3  16   9        0.43        1.61      3.88 o 
   4  16   9      253.31      249.36     17.67 o 
   5  16   9        0.52        0.37      4.81 o 
   6  16   9       10.10       12.13      5.58 o 
   7  16   9        6.30        2.29      5.43 o 
   8  16   9        8.87       25.52     12.97 o 
  -8  17   9       28.57       30.04     12.31 o 
  -7  17   9       18.96       31.30     13.23 o 
  -6  17   9        2.86       25.84     12.43 o 
  -5  17   9      278.07      298.56     29.42 o 
  -4  17   9       39.56       55.38     13.63 o 
  -3  17   9      472.86      464.80     31.80 o 
  -2  17   9      228.25      221.21     20.34 o 
  -1  17   9        1.29        0.56      4.38 o 
   0  17   9      303.26      275.46     15.10 o 
   1  17   9       39.73       50.68      5.06 o 
   2  17   9       41.43       45.20      8.43 o 
   3  17   9       16.14       19.34      5.87 o 
   4  17   9       13.57       19.55      6.69 o 
   5  17   9        0.70        0.00      5.74 o 
   6  17   9        0.15        1.34      5.16 o 
   7  17   9       95.01       68.95     10.95 o 
  -8  18   9       13.09       12.54     10.50 o 
  -7  18   9       42.09       48.36     15.01 o 
  -6  18   9       37.00       35.03     13.74 o 
  -5  18   9       30.22       27.14     11.33 o 
  -4  18   9        1.29       14.56      9.86 o 
  -3  18   9      562.71      530.55     34.77 o 
  -2  18   9       31.45       29.88      9.89 o 
  -1  18   9      193.38      216.76     20.85 o 
   0  18   9       11.81        5.89      4.87 o 
   1  18   9      837.04      755.43     20.66 o 
   2  18   9      167.18      139.57     16.41 o 
   3  18   9       95.65       86.11     10.38 o 
   4  18   9       45.66       43.98     10.68 o 
   5  18   9        6.45       15.34      6.02 o 
   6  18   9       31.31       36.64      8.77 o 
   7  18   9       28.21       26.50      7.77 o 
  -8  19   9        7.04       14.00     10.77 o 
  -7  19   9      106.59      111.63     21.19 o 
  -6  19   9        5.80        8.69      9.11 o 
  -5  19   9      346.22      366.27     33.00 o 
  -4  19   9      192.87      186.16     22.65 o 
  -3  19   9       14.59       26.73     11.12 o 
  -2  19   9       47.61       66.92     13.89 o 
  -1  19   9        0.22        0.48      4.58 o 
   0  19   9      290.04      265.88     13.02 o 
   1  19   9      301.63      284.89     12.70 o 
   2  19   9      113.35      111.45     10.88 o 
   3  19   9       28.87       13.17      6.01 o 
   4  19   9        7.90        9.38     10.84 o 
   5  19   9      109.51      108.31     18.75 o 
   6  19   9       23.93        8.73     11.19 o 
   7  19   9        5.30       15.36      8.23 o 
  -7  20   9       14.29       20.64     13.05 o 
  -6  20   9       22.94       41.38     14.96 o 
  -5  20   9       11.19       19.18      9.68 o 
  -4  20   9      465.26      464.29     36.04 o 
  -3  20   9       76.26       71.02     14.83 o 
  -2  20   9      263.17      247.77     24.21 o 
  -1  20   9        2.84        5.73      5.00 o 
   0  20   9        2.72        4.93      3.58 o 
   1  20   9      112.19      120.50      9.22 o 
   2  20   9      186.86      162.87     22.72 o 
   3  20   9       75.18       67.12      9.30 o 
   4  20   9       99.63       81.77     16.58 o 
   5  20   9       69.22       90.50     18.71 o 
   6  20   9       45.20       44.66     11.03 o 
   7  20   9        6.95       11.53      7.02 o 
  -7  21   9       27.11       34.18     13.47 o 
  -6  21   9      156.20      181.97     26.77 o 
  -5  21   9      274.65      264.91     29.69 o 
  -4  21   9        0.67       15.14     10.92 o 
  -3  21   9      257.79      251.15     25.97 o 
  -2  21   9        6.43       19.31      8.39 o 
  -1  21   9       11.35       13.34      6.73 o 
   0  21   9        1.53        6.14      3.41 o 
   1  21   9        2.59        8.26      4.02 o 
   2  21   9      181.13      171.36     20.59 o 
   3  21   9        2.73        1.64      4.01 o 
   4  21   9        5.26        9.79      9.35 o 
   5  21   9      197.47      195.56     26.22 o 
   6  21   9        0.78        0.16      5.51 o 
   7  21   9        1.19        7.28      9.72 o 
  -7  22   9        9.01       19.95     12.19 o 
  -6  22   9       23.23       24.15     11.81 o 
  -5  22   9       19.97       16.24      9.55 o 
  -4  22   9       43.34       32.91     12.20 o 
  -3  22   9       77.97       72.44     15.11 o 
  -2  22   9      212.40      203.23     23.36 o 
  -1  22   9      105.15       97.37     11.63 o 
   0  22   9      136.05      143.52     10.46 o 
   1  22   9       33.98       37.90      7.67 o 
   2  22   9      110.72      114.39     12.39 o 
   3  22   9       47.83       52.17      8.88 o 
   4  22   9       13.37       18.38      9.91 o 
   5  22   9       32.20       38.33     12.81 o 
   6  22   9        6.43       12.13      6.47 o 
  -7  23   9        0.69        9.12      9.60 o 
  -6  23   9        8.47       18.13     12.35 o 
  -5  23   9       18.91       25.14     12.51 o 
  -4  23   9       23.98       37.59     11.91 o 
  -3  23   9      104.36      120.44     20.00 o 
  -2  23   9      106.44       79.55     13.76 o 
  -1  23   9       18.26       25.65      4.93 o 
   0  23   9        8.06       11.34      4.50 o 
   1  23   9       10.68       10.78     10.88 o 
   2  23   9       46.86       61.50     10.73 o 
   3  23   9       86.34      111.30     12.79 o 
   4  23   9       65.16       68.19     15.30 o 
   5  23   9        0.03        8.51     11.24 o 
   6  23   9        3.60        2.12      5.35 o 
  -6  24   9      243.54      254.64     31.01 o 
  -5  24   9       76.49      116.36     22.16 o 
  -4  24   9        7.82       15.84      9.82 o 
  -3  24   9      205.88      196.85     25.01 o 
  -2  24   9        1.38        3.49      5.89 o 
  -1  24   9       22.37       27.38      5.72 o 
   0  24   9       81.51       74.55      8.54 o 
   1  24   9       55.50       55.14      9.73 o 
   2  24   9       21.99       22.71      6.62 o 
   3  24   9       43.45       66.22     15.51 o 
   4  24   9        0.53        0.00      9.84 o 
   5  24   9       16.13        0.40      8.04 o 
   6  24   9       11.71       16.34     11.02 o 
  -6  25   9        0.41        9.73     11.48 o 
  -5  25   9        8.26       14.89      9.99 o 
  -4  25   9        3.28        5.66      7.58 o 
  -3  25   9       24.46       28.49     10.50 o 
  -2  25   9      145.49      135.02     15.22 o 
  -1  25   9      119.22      127.61     11.10 o 
   0  25   9        7.39       10.56      6.79 o 
   1  25   9       30.55       22.55      6.63 o 
   2  25   9        3.57       26.21     12.47 o 
   3  25   9        1.45        2.36      8.52 o 
   4  25   9        5.44        1.42      6.47 o 
   5  25   9       64.43       66.35     18.13 o 
  -6  26   9        0.01       20.49     15.16 o 
  -5  26   9       62.08       60.88     16.73 o 
  -4  26   9       28.09       27.74     12.72 o 
  -3  26   9        2.72       12.37     10.03 o 
  -2  26   9      286.82      310.67     17.94 o 
  -1  26   9       92.01       90.37     10.54 o 
   0  26   9        1.47       11.62      5.93 o 
   1  26   9       12.09       20.38      7.92 o 
   2  26   9      126.31       88.46     18.89 o 
   3  26   9        0.05        0.01      7.57 o 
   4  26   9       79.87       90.68     18.63 o 
   5  26   9       20.67       21.36     11.35 o 
  -5  27   9       20.50       43.00     18.03 o 
  -4  27   9      285.55      283.01     32.53 o 
  -3  27   9        5.40        7.49      5.56 o 
  -2  27   9       44.70       62.37      9.51 o 
  -1  27   9        2.38        7.81      7.57 o 
   0  27   9        3.44       10.31     10.49 o 
   1  27   9       11.13       26.10     14.81 o 
   2  27   9       12.62       19.99     12.48 o 
   3  27   9       29.96       37.77     13.14 o 
   4  27   9       20.17       42.22     14.17 o 
  -5  28   9        1.41       16.39     12.58 o 
  -4  28   9        0.69        4.54      7.05 o 
  -3  28   9       16.74       24.69      9.32 o 
  -2  28   9       16.70       20.46      7.19 o 
  -1  28   9      186.98      204.48     25.33 o 
   0  28   9       52.70       41.78     13.20 o 
   1  28   9      294.85      403.32     38.24 o 
   2  28   9       11.81       23.44     13.80 o 
   3  28   9        3.10        9.33     10.84 o 
   4  28   9        6.82       20.94     10.71 o 
  -4  29   9      206.15      210.69     20.40 o 
  -3  29   9        2.35        7.28      6.39 o 
  -2  29   9       20.91       34.20      9.55 o 
  -1  29   9       38.25       45.37     15.82 o 
   0  29   9       29.13       32.95     14.36 o 
   1  29   9        3.97        8.25     10.64 o 
   2  29   9        0.37       12.67      8.50 o 
   3  29   9        2.69       10.80      8.55 o 
  -4  30   9        0.64        8.42      7.82 o 
  -3  30   9       37.39       54.62     13.87 o 
  -2  30   9       17.99       28.32     14.81 o 
  -1  30   9       11.79       19.06     12.16 o 
   0  30   9        1.96       13.10      9.51 o 
   1  30   9      167.26      165.94     26.48 o 
   2  30   9        6.54       15.10     11.69 o 
  -3  31   9       88.72       68.56     12.17 o 
  -2  31   9       67.23       67.98     11.76 o 
  -1  31   9       14.62        0.09      7.65 o 
   0  31   9       88.03      112.64     21.98 o 
   1  31   9      134.42      129.96     24.79 o 
 -10   0  10      182.68      277.73     32.36 o 
  -8   0  10        9.60       21.24      7.14 o 
  -6   0  10       20.36       38.55     10.75 o 
  -4   0  10      695.18      689.08     35.09 o 
  -2   0  10      227.02      202.82     16.30 o 
   0   0  10     2226.10     2187.09     23.71 o 
   2   0  10     2955.62     2836.77     27.48 o 
   4   0  10      439.22      343.51     13.62 o 
   6   0  10      191.21      249.14     26.23 o 
   8   0  10       92.21       64.84     16.26 o 
 -10   1  10      115.34      121.85     15.71 o 
  -9   1  10       10.43       16.56      5.80 o 
  -8   1  10       32.95       47.61      7.38 o 
  -7   1  10        1.97        4.62      6.44 o 
  -6   1  10       22.59       23.50      6.85 o 
  -5   1  10      796.73      870.35     29.43 o 
  -4   1  10      761.17      799.00     26.86 o 
  -3   1  10      359.16      360.92     17.31 o 
  -2   1  10       54.32       55.98     11.23 o 
  -1   1  10      192.66      170.12     11.25 o 
   0   1  10      170.10      185.79     10.07 o 
   1   1  10     3222.75     3373.43     36.56 o 
   2   1  10       16.02       78.82     31.40 o 
   3   1  10        0.02        0.97      0.76 o 
   4   1  10      116.81      115.04      8.55 o 
   5   1  10      388.93      363.29     20.36 o 
   6   1  10      430.21      417.75     23.27 o 
   7   1  10       22.26       24.54      8.61 o 
   8   1  10        2.13       15.77      7.92 o 
   9   1  10       25.60       28.67     13.29 o 
 -10   2  10       69.10       69.53     11.63 o 
  -9   2  10      112.43      136.00     12.68 o 
  -8   2  10      152.59      178.66     12.91 o 
  -7   2  10      130.51      140.12     11.11 o 
  -6   2  10       44.72       53.56      8.73 o 
  -5   2  10     2828.39     3107.13     55.46 o 
  -4   2  10     1674.60     1768.88     38.99 o 
  -3   2  10      335.91      331.85     15.50 o 
  -2   2  10        0.75        1.07      2.88 o 
  -1   2  10      196.58      202.11      6.75 o 
   0   2  10     2652.07     2700.70     27.96 o 
   1   2  10        7.85       90.18     16.27 o 
   2   2  10       38.28       34.30      4.23 o 
   3   2  10        2.03        2.33      1.88 o 
   4   2  10      129.62      104.49      5.71 o 
   5   2  10      313.08      291.86     14.89 o 
   6   2  10      360.38      356.82     17.75 o 
   7   2  10       38.97       38.87      8.71 o 
   8   2  10        7.55       23.13     10.43 o 
   9   2  10        8.32        8.75      9.94 o 
 -10   3  10       58.69       81.46     17.29 o 
  -9   3  10      434.03      417.13     21.15 o 
  -8   3  10       44.74       50.77      7.91 o 
  -7   3  10       44.40       45.24      9.00 o 
  -6   3  10      242.43      249.00     17.53 o 
  -5   3  10        7.09       29.59     29.56 o 
  -4   3  10       55.76       77.07     22.26 o 
  -3   3  10      223.73      181.57     11.33 o 
  -2   3  10     1098.11     1298.74     27.75 o 
  -1   3  10     2711.96     2635.69     27.89 o 
   0   3  10        5.08       12.49      2.44 o 
   1   3  10     3137.35     3017.49     30.30 o 
   2   3  10       27.39       30.63      3.64 o 
   3   3  10       35.75       58.84      6.92 o 
   4   3  10       40.59       36.37      5.23 o 
   5   3  10      271.70      246.30     10.48 o 
   6   3  10       30.82       49.49      8.00 o 
   7   3  10       37.51       29.83      7.98 o 
   8   3  10        0.31        7.81      9.55 o 
   9   3  10        2.90        5.25      6.76 o 
 -10   4  10       14.29       10.28      5.69 o 
  -9   4  10        2.91        8.08      7.06 o 
  -8   4  10       35.39       54.55      9.92 o 
  -7   4  10        6.58        7.33      4.39 o 
  -6   4  10       61.22       69.62      7.26 o 
  -5   4  10     2122.98     2276.48     47.85 o 
  -4   4  10     1263.23     1330.43     32.89 o 
  -3   4  10      277.66      230.65     30.52 o 
  -2   4  10       77.04       82.33      8.82 o 
  -1   4  10       27.88       25.35      2.39 o 
   0   4  10      535.95      510.76     11.40 o 
   1   4  10      415.09      439.41     20.02 o 
   2   4  10      124.50      134.79      6.37 o 
   3   4  10      188.25      221.13      8.30 o 
   4   4  10     1300.25     1139.78     20.20 o 
   5   4  10      212.03      200.19     10.06 o 
   6   4  10        4.12       14.43      5.26 o 
   7   4  10       26.60       29.69      6.76 o 
   8   4  10        1.13        4.79      6.36 o 
   9   4  10       15.70        8.91     11.25 o 
 -10   5  10        2.08        2.70      5.60 o 
  -9   5  10       50.86       53.01     10.77 o 
  -8   5  10      120.88      124.20     14.27 o 
  -7   5  10        0.02        0.05      3.32 o 
  -6   5  10       29.00       38.75      5.96 o 
  -5   5  10       20.27       33.88      7.34 o 
  -4   5  10       16.47       15.42      4.72 o 
  -3   5  10     1054.63     1041.73     30.86 o 
  -2   5  10     3326.35     3385.64     45.52 o 
  -1   5  10       31.78       34.88      4.16 o 
   0   5  10        5.05        9.75      2.08 o 
   1   5  10       21.58       22.32      2.02 o 
   2   5  10        2.14        6.59      2.22 o 
   3   5  10       20.21       19.98      2.95 o 
   4   5  10       14.92       33.07      5.33 o 
   5   5  10      271.29      246.64     11.16 o 
   6   5  10        6.59       12.98      5.32 o 
   7   5  10        6.39       16.46      8.53 o 
   8   5  10       13.79       19.89      6.75 o 
   9   5  10        1.89       19.53     12.19 o 
 -10   6  10        0.01        3.15      6.41 o 
  -9   6  10        1.66        3.73      6.80 o 
  -8   6  10       63.53       70.70     10.56 o 
  -7   6  10        7.92       10.28      5.80 o 
  -6   6  10      184.12      180.31     10.87 o 
  -5   6  10       20.76       29.87      4.65 o 
  -4   6  10      154.11      179.57      8.82 o 
  -3   6  10      525.46      503.70     16.40 o 
  -2   6  10      651.55      734.08     19.43 o 
  -1   6  10      283.30      314.72      9.76 o 
   0   6  10      143.62      146.77      6.66 o 
   1   6  10      214.39      201.77     19.31 o 
   2   6  10      277.80      249.47      9.26 o 
   3   6  10      173.01      159.65      8.23 o 
   4   6  10      733.45      612.55     23.83 o 
   5   6  10        0.86       18.54      4.52 o 
   6   6  10        2.05        6.61      5.53 o 
   7   6  10       80.15       91.18     10.30 o 
   8   6  10       92.21      102.16     11.75 o 
   9   6  10        0.67        0.01     10.82 o 
  -9   7  10       17.85       11.28     10.48 o 
  -8   7  10      227.48      223.52     18.75 o 
  -7   7  10      398.70      390.66     23.68 o 
  -6   7  10       10.24       13.60      4.01 o 
  -5   7  10      333.93      341.15     16.32 o 
  -4   7  10       74.52       77.88      5.82 o 
  -3   7  10      937.65      954.25     29.65 o 
  -2   7  10      101.79       91.78     11.75 o 
  -1   7  10      134.84      109.75      4.05 o 
   0   7  10        0.73        3.79      1.72 o 
   1   7  10       19.09       12.91      1.20 o 
   2   7  10      287.07      307.04     10.36 o 
   3   7  10     1015.36      934.51     18.54 o 
   4   7  10      467.41      400.50     15.39 o 
   5   7  10      636.53      575.02     20.20 o 
   6   7  10      156.21      159.82     12.79 o 
   7   7  10        2.17       13.62      6.07 o 
   8   7  10      228.43      223.31     16.05 o 
  -9   8  10       29.28       26.09      8.26 o 
  -8   8  10        8.04        3.36      5.73 o 
  -7   8  10       21.58       23.04      9.00 o 
  -6   8  10      205.79      182.79     15.73 o 
  -5   8  10      417.78      431.28     14.16 o 
  -4   8  10      875.69      808.90     26.34 o 
  -3   8  10      301.03      254.11     30.56 o 
  -2   8  10       66.48       59.47      8.14 o 
  -1   8  10      373.08      336.73      8.97 o 
   0   8  10       99.13       90.08      4.34 o 
   1   8  10       79.27       81.87      4.51 o 
   2   8  10       99.41       97.70      5.79 o 
   3   8  10      490.81      459.41     13.75 o 
   4   8  10      443.16      380.74     13.91 o 
   5   8  10       11.33       13.90      4.33 o 
   6   8  10       25.17       32.47      5.66 o 
   7   8  10       15.79       25.30      6.92 o 
   8   8  10        4.34       25.95      6.66 o 
  -9   9  10      146.55      156.80     16.88 o 
  -8   9  10      205.08      200.84     18.57 o 
  -7   9  10      104.03      108.20     23.10 o 
  -6   9  10      371.11      354.26     36.42 o 
  -5   9  10       25.25       29.22      6.55 o 
  -4   9  10      419.51      357.88     17.85 o 
  -3   9  10      431.28      398.28     26.03 o 
  -2   9  10       32.65       34.40      3.19 o 
  -1   9  10      119.55       99.38      5.47 o 
   0   9  10      388.33      388.44     14.41 o 
   1   9  10      210.65      202.26      6.96 o 
   2   9  10      905.23      973.38     46.04 o 
   3   9  10      130.23      100.36      6.98 o 
   4   9  10        1.06        6.74      3.24 o 
   5   9  10       10.61        8.11      4.62 o 
   6   9  10        0.14        9.22      5.52 o 
   7   9  10        1.94        8.26      4.96 o 
   8   9  10        3.90        5.54      5.52 o 
  -9  10  10        4.47        0.65      9.30 o 
  -8  10  10       52.41       54.92     10.75 o 
  -7  10  10      312.78      301.61     20.63 o 
  -6  10  10       47.83       45.55      9.44 o 
  -5  10  10      224.10      206.91     15.34 o 
  -4  10  10       27.44       22.31      5.98 o 
  -3  10  10      153.81      183.50     18.37 o 
  -2  10  10      388.08      338.23      5.64 o 
  -1  10  10      837.93      760.58     12.64 o 
   0  10  10      727.98      773.52     31.77 o 
   1  10  10      430.53      436.22     10.43 o 
   2  10  10       20.42       19.36      3.64 o 
   3  10  10      262.82      209.89      9.94 o 
   4  10  10      118.52      109.92      6.63 o 
   5  10  10       27.48       23.05      4.76 o 
   6  10  10      255.68      233.55     14.06 o 
   7  10  10       26.03       18.47      6.05 o 
   8  10  10        7.11        9.95      6.42 o 
  -9  11  10        7.53       18.84     10.00 o 
  -8  11  10        5.10       11.54     11.67 o 
  -7  11  10        5.81       22.21      7.26 o 
  -6  11  10        9.47       15.94      8.48 o 
  -5  11  10      417.24      365.16     29.85 o 
  -4  11  10        1.41        5.53      9.36 o 
  -3  11  10      365.92      362.59     24.54 o 
  -2  11  10      912.29      702.58     39.36 o 
  -1  11  10      113.13      100.30     10.35 o 
   0  11  10        8.49        9.71      3.19 o 
   1  11  10       45.47       58.67      4.37 o 
   2  11  10      268.77      280.46     16.34 o 
   3  11  10       34.04       20.94      4.01 o 
   4  11  10        0.94        8.73      3.03 o 
   5  11  10        9.70       11.11      5.03 o 
   6  11  10      115.27      127.56     11.64 o 
   7  11  10        0.29        3.78      5.18 o 
   8  11  10       55.29       35.78      7.58 o 
  -9  12  10        5.45        2.59     10.10 o 
  -8  12  10      584.64      570.31     43.82 o 
  -7  12  10       29.79       33.62     12.52 o 
  -6  12  10        0.80       10.92      9.10 o 
  -5  12  10      173.12      170.70     19.79 o 
  -4  12  10      218.45      177.70     19.23 o 
  -3  12  10      108.23      109.72     14.31 o 
  -2  12  10      651.78      577.08     10.94 o 
  -1  12  10       48.83       43.76      8.07 o 
   0  12  10       93.98       75.35      6.16 o 
   1  12  10        0.57        2.42      1.97 o 
   2  12  10      985.28      978.01     49.74 o 
   3  12  10      295.45      273.35     13.12 o 
   4  12  10      564.05      487.46     18.87 o 
   5  12  10      110.32      111.78     13.68 o 
   6  12  10       25.58       22.33      5.48 o 
   7  12  10       28.96       32.31     12.27 o 
   8  12  10       14.27       28.15     23.43 o 
  -9  13  10        5.43       10.31      8.91 o 
  -8  13  10       26.74       57.65     16.80 o 
  -7  13  10      472.52      411.57     36.87 o 
  -6  13  10       81.53       55.90     12.13 o 
  -5  13  10        7.60       16.44      8.58 o 
  -4  13  10       80.36       81.24     14.22 o 
  -3  13  10      797.19      700.34     36.12 o 
  -2  13  10        0.25        0.73      1.56 o 
  -1  13  10      370.58      364.39     21.09 o 
   0  13  10      222.54      221.50      7.51 o 
   1  13  10      221.24      202.90      8.54 o 
   2  13  10      925.56      905.92     45.35 o 
   3  13  10      403.91      394.58     16.16 o 
   4  13  10       53.01       60.47      8.20 o 
   5  13  10      176.49      143.05     13.74 o 
   6  13  10      143.23      109.83     13.57 o 
   7  13  10       20.23       11.75      8.29 o 
   8  13  10       68.38       83.93     12.46 o 
  -8  14  10       23.21        7.54      9.29 o 
  -7  14  10        6.58       18.36     11.75 o 
  -6  14  10      408.18      344.10     32.26 o 
  -5  14  10       30.88       29.25     10.82 o 
  -4  14  10        8.62        9.88      7.26 o 
  -3  14  10      450.26      383.46     26.88 o 
  -2  14  10      763.23      680.99     32.86 o 
  -1  14  10      202.06      189.64     16.79 o 
   0  14  10      273.05      247.10      8.39 o 
   1  14  10       15.30       15.18      3.16 o 
   2  14  10     1091.00     1130.95     45.27 o 
   3  14  10      366.11      377.11     18.29 o 
   4  14  10      255.97      245.15     17.93 o 
   5  14  10        9.72        9.94      5.64 o 
   6  14  10       28.06       21.39     12.19 o 
   7  14  10       20.86        6.20      7.64 o 
   8  14  10       23.42       23.86     10.82 o 
  -8  15  10       96.64      110.89     21.91 o 
  -7  15  10      156.77      131.49     22.76 o 
  -6  15  10      128.29      153.21     21.66 o 
  -5  15  10       27.34       29.38     10.64 o 
  -4  15  10        0.13       10.74      9.01 o 
  -3  15  10        3.05       15.34      7.96 o 
  -2  15  10      100.64      100.39     15.14 o 
  -1  15  10     1766.58     1747.64     49.64 o 
   0  15  10       20.69       23.37      2.76 o 
   1  15  10        3.72        5.67      3.61 o 
   2  15  10      351.90      344.77     19.25 o 
   3  15  10       83.75       76.27      7.03 o 
   4  15  10        8.95       25.21      5.22 o 
   5  15  10       79.46       47.64      9.37 o 
   6  15  10       12.46       13.32      6.07 o 
   7  15  10       44.63       28.75     11.63 o 
   8  15  10        3.79       25.51     13.58 o 
  -8  16  10        1.61       13.71     11.03 o 
  -7  16  10      218.81      211.08     27.58 o 
  -6  16  10      474.47      461.49     38.21 o 
  -5  16  10      144.39      127.64     19.02 o 
  -4  16  10       33.41       67.39     14.01 o 
  -3  16  10       38.29       41.93     11.21 o 
  -2  16  10       39.24       47.59      9.84 o 
  -1  16  10     1166.21     1097.82     42.10 o 
   0  16  10      653.64      588.29     14.01 o 
   1  16  10      496.30      486.45     15.15 o 
   2  16  10       41.87       39.87      7.78 o 
   3  16  10        5.77        6.86      4.91 o 
   4  16  10        3.12        7.14      3.76 o 
   5  16  10        6.15        6.17      6.02 o 
   6  16  10       12.87       23.00      7.15 o 
   7  16  10       50.18       43.76     13.46 o 
  -8  17  10       15.21        9.69      8.58 o 
  -7  17  10       10.88       21.52     12.35 o 
  -6  17  10      389.38      407.89     36.68 o 
  -5  17  10       73.26       71.16     14.98 o 
  -4  17  10       16.84       28.98     10.53 o 
  -3  17  10       32.76       19.66      7.61 o 
  -2  17  10      241.78      229.82     22.65 o 
  -1  17  10       15.64       24.12      9.28 o 
   0  17  10       15.97       18.42      5.20 o 
   1  17  10       27.52       35.69      6.11 o 
   2  17  10      592.56      511.90     23.90 o 
   3  17  10        0.11        1.47      4.63 o 
   4  17  10      279.87      228.79     13.26 o 
   5  17  10        7.31        6.91      6.28 o 
   6  17  10       21.67       11.88     11.25 o 
   7  17  10       18.49       16.33      8.00 o 
  -8  18  10       18.87       18.51     12.97 o 
  -7  18  10        9.86        9.62     10.48 o 
  -6  18  10       59.77       87.14     17.44 o 
  -5  18  10      443.57      459.34     36.96 o 
  -4  18  10        0.12        5.19      6.97 o 
  -3  18  10       94.26       94.91     15.96 o 
  -2  18  10       36.98       44.38     10.96 o 
  -1  18  10       25.38       21.69      7.75 o 
   0  18  10       90.64       86.29      9.23 o 
   1  18  10       48.24       54.27      5.88 o 
   2  18  10      507.97      504.69     24.73 o 
   3  18  10      158.44      161.42     13.99 o 
   4  18  10      259.40      250.10     14.34 o 
   5  18  10       24.57       13.27      5.53 o 
   6  18  10        1.06       10.04      7.12 o 
   7  18  10      174.02      142.00     16.15 o 
  -7  19  10       88.81       72.41     18.65 o 
  -6  19  10       68.74       47.55     16.16 o 
  -5  19  10      262.33      275.19     29.03 o 
  -4  19  10      255.91      264.23     26.93 o 
  -3  19  10      123.32      124.01     18.26 o 
  -2  19  10      150.74      163.05     20.68 o 
  -1  19  10      382.71      376.23     20.44 o 
   0  19  10        0.33        5.11      3.27 o 
   1  19  10      444.02      405.74     15.97 o 
   2  19  10       68.10       70.57      9.99 o 
   3  19  10       15.66       14.17      6.59 o 
   4  19  10        3.81        6.82      4.55 o 
   5  19  10       31.81       32.73      7.00 o 
   6  19  10       61.80       59.07     17.71 o 
   7  19  10        1.46       11.13     12.00 o 
  -7  20  10        2.28       11.92     10.24 o 
  -6  20  10        0.19       21.11     12.29 o 
  -5  20  10        4.78       11.07      8.04 o 
  -4  20  10       54.26       62.29     15.32 o 
  -3  20  10       40.12       50.47     14.01 o 
  -2  20  10        0.03       13.30      8.93 o 
  -1  20  10       72.27       59.55      8.92 o 
   0  20  10        4.54        9.32      4.35 o 
   1  20  10        1.12        6.03      5.32 o 
   2  20  10        0.91        5.57      6.13 o 
   3  20  10       34.08       30.63      9.53 o 
   4  20  10        3.89       10.09      5.87 o 
   5  20  10        3.82       13.88      6.55 o 
   6  20  10        0.07        0.23      5.22 o 
   7  20  10        0.54        6.46      6.77 o 
  -7  21  10       47.01       53.97     16.99 o 
  -6  21  10      144.78      131.27     23.88 o 
  -5  21  10      149.56      182.95     25.75 o 
  -4  21  10       72.44       75.78     14.55 o 
  -3  21  10       32.62       33.96     12.28 o 
  -2  21  10      122.97      130.18     18.75 o 
  -1  21  10       15.08       18.10      6.81 o 
   0  21  10       10.21       20.15      5.29 o 
   1  21  10       85.53       74.90     15.23 o 
   2  21  10      304.37      312.55     21.32 o 
   3  21  10       46.56       36.18      7.98 o 
   4  21  10       38.87       41.68     11.69 o 
   5  21  10        0.34        3.19      5.78 o 
   6  21  10       55.71       48.74     10.32 o 
  -7  22  10       21.17       19.04     12.11 o 
  -6  22  10       25.09       44.47     15.11 o 
  -5  22  10       86.06       93.99     19.06 o 
  -4  22  10      189.14      190.29     23.82 o 
  -3  22  10       21.17       20.45     10.84 o 
  -2  22  10      176.59      193.81     22.00 o 
  -1  22  10      357.46      423.56     22.58 o 
   0  22  10      362.47      376.33     16.44 o 
   1  22  10       27.67       24.86      7.75 o 
   2  22  10      126.47      137.77     12.93 o 
   3  22  10      124.45      107.30     13.34 o 
   4  22  10       20.13       19.51     11.35 o 
   5  22  10       40.25       42.08      9.27 o 
   6  22  10       10.08       13.33      5.90 o 
  -6  23  10      107.69      102.01     19.06 o 
  -5  23  10      139.59      102.05     17.66 o 
  -4  23  10       30.57       32.03     11.97 o 
  -3  23  10        3.07        8.83      9.07 o 
  -2  23  10       19.34       18.63      8.02 o 
  -1  23  10       24.33       28.14      7.98 o 
   0  23  10       93.75       87.05      9.20 o 
   1  23  10        2.69        2.39      5.19 o 
   2  23  10       69.70       82.09     11.02 o 
   3  23  10        4.85        8.08      6.33 o 
   4  23  10        0.98        0.04      8.50 o 
   5  23  10       17.47       26.11      9.71 o 
   6  23  10        0.01        3.77      9.39 o 
  -6  24  10        5.50        3.37     10.29 o 
  -5  24  10        0.04        7.81      9.28 o 
  -4  24  10        0.03       10.27      7.59 o 
  -3  24  10        0.44        3.37      6.91 o 
  -2  24  10       10.40       14.73      8.62 o 
  -1  24  10      112.83      115.13     10.89 o 
   0  24  10       71.00       84.85      8.61 o 
   1  24  10       34.99       29.60      7.04 o 
   2  24  10        0.66        4.34      5.01 o 
   3  24  10      113.12      120.58     13.74 o 
   4  24  10       57.47       81.55     18.02 o 
   5  24  10        9.22       10.95     11.10 o 
  -6  25  10       14.57       34.56     15.13 o 
  -5  25  10       57.73       82.30     19.83 o 
  -4  25  10       29.05       20.75     11.53 o 
  -3  25  10       40.43       44.18     12.11 o 
  -2  25  10       56.91       51.80      9.29 o 
  -1  25  10        4.25        5.92      4.41 o 
   0  25  10        7.36        3.01      5.31 o 
   1  25  10       92.63       97.81     12.55 o 
   2  25  10        4.96       11.38     10.80 o 
   3  25  10        6.44        7.53      9.51 o 
   4  25  10       16.82       26.46     14.65 o 
   5  25  10        6.22        0.21      7.70 o 
  -5  26  10       14.50       39.80     15.42 o 
  -4  26  10        2.58        6.69      7.93 o 
  -3  26  10       29.70       33.52     13.02 o 
  -2  26  10       17.10       14.67      5.45 o 
  -1  26  10       11.74       14.21      5.40 o 
   0  26  10        9.25        0.80      4.89 o 
   1  26  10        0.35        0.08      7.70 o 
   2  26  10       44.48       49.45     14.20 o 
   3  26  10        6.66       20.84     12.22 o 
   4  26  10       60.90       74.90     17.72 o 
   5  26  10        0.27        5.59      9.88 o 
  -5  27  10      265.96      263.85     32.59 o 
  -4  27  10       75.93       46.42     15.23 o 
  -3  27  10       22.16       27.25      8.54 o 
  -2  27  10       41.77       32.78      6.48 o 
  -1  27  10        5.35        8.97      4.71 o 
   0  27  10       13.16       19.24     11.44 o 
   1  27  10      381.55      392.01     38.04 o 
   2  27  10        3.59       10.47      8.75 o 
   3  27  10      181.15      201.58     27.34 o 
   4  27  10        0.41        6.01      8.47 o 
  -5  28  10      101.16      105.17     21.64 o 
  -4  28  10       12.85        0.01      7.78 o 
  -3  28  10       49.76       44.16      9.80 o 
  -2  28  10        2.45       15.42      6.53 o 
  -1  28  10       32.56       40.05     13.87 o 
   0  28  10        5.05       13.35      7.27 o 
   1  28  10       28.72       45.55     17.42 o 
   2  28  10       10.05       30.47     15.79 o 
   3  28  10        0.31        4.39      8.58 o 
  -4  29  10        8.48       14.73      8.53 o 
  -3  29  10       55.38       64.13     11.39 o 
  -2  29  10       13.54       15.66      7.85 o 
  -1  29  10       39.17       40.18     12.87 o 
   0  29  10        3.07       17.33     12.67 o 
   1  29  10      171.08      209.63     30.07 o 
   2  29  10        5.78       20.86     10.55 o 
   3  29  10       29.78       27.54     12.85 o 
  -3  30  10       20.37       23.05      8.32 o 
  -2  30  10        0.75        8.93      5.91 o 
  -1  30  10        1.55        9.40     14.41 o 
   0  30  10        5.53       23.57     14.13 o 
   1  30  10        3.88       25.05     13.56 o 
   2  30  10        0.16       10.71      9.92 o 
  -3  31  10       14.67       19.19     10.62 o 
  -2  31  10       23.22       12.67      8.81 o 
  -1  31  10        5.38       22.08     12.44 o 
   0  31  10       50.19       84.64     22.16 o 
   1  31  10       10.42       21.10     12.15 o 
  -9   0  11        6.54        0.02     10.72 o 
  -7   0  11      206.79      241.25     27.10 o 
  -5   0  11     2700.49     2811.95     76.84 o 
  -3   0  11      451.20      437.00     29.38 o 
  -1   0  11      499.10      441.68     15.88 o 
   1   0  11     5259.83     5127.08     80.99 o 
   3   0  11      183.66      178.78     21.31 o 
   5   0  11        0.36        1.95      7.61 o 
   7   0  11        1.64        3.61      9.86 o 
  -9   1  11       25.36       26.21      6.13 o 
  -8   1  11        3.01        5.11      4.20 o 
  -7   1  11       76.36       96.02     12.07 o 
  -6   1  11       87.32       84.61     10.35 o 
  -5   1  11      161.58      234.29     79.99 o 
  -4   1  11     1939.91     2110.85     93.64 o 
  -3   1  11     1018.78     1061.98     28.27 o 
  -2   1  11        3.22       12.25      3.91 o 
  -1   1  11      111.78      105.62      6.22 o 
   0   1  11     1434.77     1429.84     17.21 o 
   2   1  11     1605.14     1478.72     37.64 o 
   3   1  11      460.85      424.43     10.06 o 
   4   1  11       30.11       23.05      4.49 o 
   5   1  11        4.72       14.86      8.85 o 
   6   1  11        3.92       17.84      7.70 o 
   7   1  11       10.38       13.73      6.99 o 
   8   1  11        7.42       19.04      8.08 o 
   9   1  11        0.29        0.48      7.73 o 
  -9   2  11       19.83       24.41      6.41 o 
  -8   2  11        4.93        3.89      4.26 o 
  -7   2  11      129.42      149.91     15.03 o 
  -6   2  11      238.06      240.20     18.08 o 
  -5   2  11        4.68       10.20     10.27 o 
  -4   2  11        4.59       63.04     44.31 o 
  -3   2  11       10.98        9.96     11.98 o 
  -2   2  11        0.45        0.20      2.55 o 
  -1   2  11       82.70       79.97      4.68 o 
   0   2  11        8.66       41.27      8.26 o 
   1   2  11       92.87      114.69      5.97 o 
   2   2  11        4.65        7.45      6.28 o 
   3   2  11      918.83      805.31     16.10 o 
   4   2  11       43.99       57.92      5.57 o 
   5   2  11       58.22       64.99     10.08 o 
   6   2  11       55.56       52.58     23.01 o 
   7   2  11       15.46       22.83      8.53 o 
   8   2  11       65.84       53.91     11.03 o 
   9   2  11       16.08       16.68     11.14 o 
  -9   3  11       24.44       25.13      6.35 o 
  -8   3  11        4.62        7.76      5.77 o 
  -7   3  11      143.62      168.12     11.68 o 
  -6   3  11       39.67       23.13      6.78 o 
  -5   3  11      451.79      437.21     21.82 o 
  -4   3  11     2032.10     1978.80     42.57 o 
  -3   3  11       41.11       35.99      7.30 o 
  -2   3  11        6.11        4.76      2.96 o 
  -1   3  11      102.87       83.97      4.79 o 
   0   3  11      845.93      833.74     13.31 o 
   1   3  11        2.59        7.83      7.00 o 
   2   3  11        0.19        1.86      1.94 o 
   3   3  11       15.13       27.01      4.05 o 
   4   3  11      135.87      141.02      6.95 o 
   5   3  11        5.36        8.27      4.88 o 
   6   3  11       55.76       55.49     10.66 o 
   7   3  11        3.53        6.29      5.76 o 
   8   3  11        0.01       12.63     14.75 o 
   9   3  11        2.18        0.03      8.39 o 
  -9   4  11        0.18        2.35      5.92 o 
  -8   4  11      140.23      158.65     16.24 o 
  -7   4  11      285.49      314.25     15.60 o 
  -6   4  11      276.58      278.07     14.06 o 
  -5   4  11      580.57      602.16     48.42 o 
  -4   4  11       51.80       50.91      8.69 o 
  -3   4  11       58.46       47.85      7.11 o 
  -2   4  11      594.72      644.78     30.71 o 
  -1   4  11     2009.14     2115.17     35.08 o 
   0   4  11        1.91        4.95      2.48 o 
   1   4  11      388.83      431.37      8.71 o 
   2   4  11        0.24        4.03      2.24 o 
   3   4  11       63.74       66.06      7.03 o 
   4   4  11       23.48       24.56      4.17 o 
   5   4  11        4.45        9.59      3.16 o 
   6   4  11        0.83       20.09      9.28 o 
   7   4  11        9.92       15.33      7.98 o 
   8   4  11        2.61        7.62      8.33 o 
  -9   5  11        1.29        2.60      5.79 o 
  -8   5  11        5.84        1.22      5.91 o 
  -7   5  11        0.86        2.03      4.93 o 
  -6   5  11        1.38        2.70      3.57 o 
  -5   5  11      234.43      251.76     12.04 o 
  -4   5  11      304.00      312.14     21.78 o 
  -3   5  11     1948.53     1902.51     37.43 o 
  -2   5  11     1412.25     1378.87     33.87 o 
  -1   5  11       48.06       36.75      2.66 o 
   0   5  11        2.84        2.73      1.93 o 
   1   5  11      388.44      351.62     17.96 o 
   2   5  11      568.26      580.43     14.17 o 
   3   5  11       66.63       76.74      5.11 o 
   4   5  11       83.00      101.49      6.06 o 
   5   5  11      146.77      111.99      8.00 o 
   6   5  11      139.67      109.68     10.40 o 
   7   5  11       19.08       11.12      7.58 o 
   8   5  11        0.21        7.21      5.73 o 
  -9   6  11        0.08        4.69      6.74 o 
  -8   6  11        0.55        0.00      5.08 o 
  -7   6  11       35.09       37.01      8.43 o 
  -6   6  11       27.56       24.78      4.89 o 
  -5   6  11        0.02        3.56      3.46 o 
  -4   6  11       28.24       24.41      6.20 o 
  -3   6  11     1429.61     1299.63     45.02 o 
  -2   6  11      305.92      337.59     14.24 o 
  -1   6  11      728.72      746.76     12.93 o 
   0   6  11     1377.32     1314.61     24.13 o 
   1   6  11      103.98      100.37      6.86 o 
   2   6  11       24.41       26.01      3.40 o 
   3   6  11      216.37      218.24      8.68 o 
   4   6  11      129.13      105.72      7.26 o 
   5   6  11       35.79       46.43      6.00 o 
   6   6  11      134.11      125.40     10.31 o 
   7   6  11       99.86       88.34     10.58 o 
   8   6  11        3.12       17.73      6.95 o 
  -9   7  11        0.38        3.75      5.55 o 
  -8   7  11        7.89       11.27      5.92 o 
  -7   7  11        1.71        3.96      5.39 o 
  -6   7  11       26.29       29.42      7.40 o 
  -5   7  11      335.78      337.60     12.58 o 
  -4   7  11      559.59      570.45     13.97 o 
  -3   7  11     1662.04     1661.61     40.35 o 
  -2   7  11       12.40       23.23      2.42 o 
  -1   7  11        3.73        5.52      1.96 o 
   0   7  11        0.30        2.29      1.72 o 
   1   7  11        0.20        1.03      0.81 o 
   2   7  11      200.68      191.41      7.88 o 
   3   7  11       60.16       60.61      5.26 o 
   4   7  11       90.93       63.36      7.08 o 
   5   7  11      433.59      377.90     14.27 o 
   6   7  11        8.62       14.45      9.13 o 
   7   7  11      159.66      142.97     12.81 o 
   8   7  11       40.02       53.34      8.77 o 
  -9   8  11        0.02        5.42      6.92 o 
  -8   8  11        5.15        0.02      5.77 o 
  -7   8  11        0.11        1.20      5.78 o 
  -6   8  11       12.42       20.76     20.02 o 
  -5   8  11      182.25      165.98     14.22 o 
  -4   8  11      228.89      181.99     14.18 o 
  -3   8  11      111.73      120.06     13.61 o 
  -2   8  11      688.01      669.84     18.04 o 
  -1   8  11      100.68       95.41      4.24 o 
   0   8  11       23.35       12.65      2.31 o 
   1   8  11       67.07       57.17      8.52 o 
   2   8  11      149.18      153.98      7.53 o 
   3   8  11       56.92       48.45      5.45 o 
   4   8  11        4.35        2.51      2.91 o 
   5   8  11        0.03        6.20      3.96 o 
   6   8  11        9.47       18.50      6.01 o 
   7   8  11       67.26       77.95     10.07 o 
   8   8  11        2.75       14.47      6.40 o 
  -9   9  11       22.67       24.37      7.99 o 
  -8   9  11       68.73       64.07     10.60 o 
  -7   9  11        4.91        4.71      5.98 o 
  -6   9  11        0.86        0.01      4.64 o 
  -5   9  11      203.81      193.94     15.19 o 
  -4   9  11      140.05      137.49     11.46 o 
  -3   9  11        0.09        0.47      5.59 o 
  -2   9  11       40.92       32.65      2.94 o 
  -1   9  11        2.20        3.24      1.79 o 
   0   9  11      124.31      145.60      5.72 o 
   1   9  11        1.37        5.53      2.06 o 
   2   9  11        6.70       15.48      3.95 o 
   3   9  11      243.13      230.69     10.21 o 
   4   9  11       11.58       17.14      4.26 o 
   5   9  11       24.34       30.25      5.97 o 
   6   9  11       30.35       54.81      8.61 o 
   7   9  11        0.42        6.72      5.25 o 
   8   9  11       24.38       35.92     10.38 o 
  -9  10  11       59.75       64.84     17.61 o 
  -8  10  11       33.03       43.67      9.99 o 
  -7  10  11        0.06        7.26      6.43 o 
  -6  10  11       43.93       67.30     18.17 o 
  -5  10  11      261.77      259.85     17.70 o 
  -4  10  11     1391.93     1192.23     48.67 o 
  -3  10  11       60.96       62.44     10.67 o 
  -2  10  11      343.26      325.93      7.89 o 
  -1  10  11        4.50        3.12      2.39 o 
   0  10  11      102.22      103.75      8.51 o 
   1  10  11        5.95        6.27      1.86 o 
   2  10  11      356.88      319.13     12.29 o 
   3  10  11       10.01       10.23      3.39 o 
   4  10  11       11.84       18.20      5.38 o 
   5  10  11      105.33       90.82      8.65 o 
   6  10  11       55.54       68.76      7.68 o 
   7  10  11        5.22       18.07      6.51 o 
   8  10  11        4.17       23.39      6.71 o 
  -9  11  11       35.11       58.34     18.75 o 
  -8  11  11       59.50       66.52     17.91 o 
  -7  11  11       55.30       59.28     14.83 o 
  -6  11  11        3.00        5.65      7.78 o 
  -5  11  11       14.91       29.06     10.41 o 
  -4  11  11       54.47       62.62     12.68 o 
  -3  11  11      256.56      202.59     16.19 o 
  -2  11  11     1270.24     1134.17     25.48 o 
  -1  11  11     2607.50     2455.99     33.39 o 
   0  11  11      305.23      303.94     23.26 o 
   1  11  11      113.07      108.83      5.43 o 
   2  11  11        0.05        0.34      2.86 o 
   3  11  11       16.20       39.75      9.87 o 
   4  11  11        1.55        4.75      3.65 o 
   5  11  11      175.88      161.11     13.94 o 
   6  11  11      154.56      136.82     11.06 o 
   7  11  11       18.36       13.87      5.71 o 
   8  11  11       69.08       70.06      9.73 o 
  -9  12  11       98.51       85.47     18.72 o 
  -8  12  11      108.14      117.79     22.03 o 
  -7  12  11       43.19       45.81     15.23 o 
  -6  12  11       58.17       73.73     15.55 o 
  -5  12  11       86.67       90.16     15.90 o 
  -4  12  11      106.40      106.56     16.37 o 
  -3  12  11      185.52      186.27     18.59 o 
  -2  12  11        1.12        0.49      1.31 o 
  -1  12  11     1369.45     1341.61     25.11 o 
   0  12  11     2091.00     2060.67     36.58 o 
   1  12  11        5.19        2.85      1.67 o 
   2  12  11      126.53      102.41      9.48 o 
   3  12  11        5.82        7.85      4.72 o 
   4  12  11      867.18      798.77     23.90 o 
   5  12  11       59.80       55.40      7.18 o 
   6  12  11       65.41       67.34     12.72 o 
   7  12  11        0.29        9.10      6.01 o 
   8  12  11        0.38        4.40      6.34 o 
  -8  13  11        0.46       15.82     11.59 o 
  -7  13  11      227.10      224.79     29.71 o 
  -6  13  11        9.71        6.98      9.32 o 
  -5  13  11       94.99       99.93     17.04 o 
  -4  13  11        0.01        0.01      5.39 o 
  -3  13  11      318.13      325.99     24.66 o 
  -2  13  11     1598.67     1457.85     47.93 o 
  -1  13  11       31.40       31.75      7.08 o 
   0  13  11        6.13        6.77      4.98 o 
   1  13  11      155.59      151.41      7.29 o 
   2  13  11      293.82      276.37     12.67 o 
   3  13  11       10.28       12.63      4.17 o 
   4  13  11      453.74      455.77     18.06 o 
   5  13  11       10.10       24.33      6.40 o 
   6  13  11       64.35       47.69      9.35 o 
   7  13  11       50.34       53.96     12.08 o 
   8  13  11        7.74       14.16     10.35 o 
  -8  14  11        0.25       18.08     12.79 o 
  -7  14  11       89.36      106.40     20.46 o 
  -6  14  11      116.76       89.89     16.88 o 
  -5  14  11        4.48       18.09      9.71 o 
  -4  14  11        0.16        0.49      6.57 o 
  -3  14  11      196.55      151.68     17.93 o 
  -2  14  11     1051.00      928.83     41.14 o 
  -1  14  11      207.30      221.50     18.63 o 
   0  14  11      683.13      620.82     17.11 o 
   1  14  11       12.46       21.65      2.60 o 
   2  14  11       10.18        8.43      3.44 o 
   3  14  11      482.22      469.58     17.27 o 
   4  14  11      156.43      156.92     11.18 o 
   5  14  11       20.18       21.82      6.35 o 
   6  14  11       12.08       10.54      9.90 o 
   7  14  11        6.08       24.33     10.93 o 
  -8  15  11       41.74       42.86     14.21 o 
  -7  15  11       78.96       88.74     20.18 o 
  -6  15  11      402.48      381.98     34.42 o 
  -5  15  11      151.72      168.41     20.36 o 
  -4  15  11       47.32       39.96     10.83 o 
  -3  15  11        4.95        7.03      7.28 o 
  -2  15  11      634.35      598.96     32.36 o 
  -1  15  11      188.96      186.85     17.82 o 
   0  15  11      614.84      587.29     20.96 o 
   1  15  11        9.40       13.46      2.93 o 
   2  15  11        2.99        4.51      3.20 o 
   3  15  11       55.76       55.51      7.41 o 
   4  15  11      386.62      373.63     17.15 o 
   5  15  11       32.62       24.83      5.73 o 
   6  15  11       52.19       53.78     10.19 o 
   7  15  11        0.55        0.00      8.23 o 
  -8  16  11        0.14        0.12      9.07 o 
  -7  16  11      161.12      150.44     23.91 o 
  -6  16  11       74.77       76.15     17.46 o 
  -5  16  11      158.15      171.37     22.43 o 
  -4  16  11      392.38      362.34     30.00 o 
  -3  16  11      214.97      172.12     18.98 o 
  -2  16  11      264.96      229.37     20.04 o 
  -1  16  11      624.28      590.32     31.20 o 
   0  16  11        0.45        0.70      2.89 o 
   1  16  11      207.72      202.90      8.72 o 
   2  16  11      382.23      350.39     14.65 o 
   3  16  11      190.81      178.14     10.94 o 
   4  16  11        0.26        7.24      4.20 o 
   5  16  11       27.77       21.01      5.46 o 
   6  16  11       10.77        3.68      5.96 o 
   7  16  11       39.91       11.81      7.51 o 
  -8  17  11        5.34        0.03      7.83 o 
  -7  17  11       28.95       41.03     15.54 o 
  -6  17  11       27.76       50.64     15.00 o 
  -5  17  11        0.09        0.01      7.41 o 
  -4  17  11       69.63       76.81     13.87 o 
  -3  17  11       84.64       94.43     15.08 o 
  -2  17  11        3.80        6.31      6.41 o 
  -1  17  11      427.34      427.38     20.50 o 
   0  17  11       53.98       51.26      7.12 o 
   1  17  11      526.03      490.49     13.50 o 
   2  17  11      154.67      146.81     10.01 o 
   3  17  11      125.05      116.56      9.57 o 
   4  17  11        9.62       14.33      5.31 o 
   5  17  11       67.12       58.06     16.04 o 
   6  17  11        4.17        9.70      6.32 o 
   7  17  11        3.64        7.40      9.03 o 
  -8  18  11       88.60       72.13     19.88 o 
  -7  18  11        0.74       13.57     11.15 o 
  -6  18  11       39.13       24.45     10.88 o 
  -5  18  11        3.63       13.55      9.09 o 
  -4  18  11       23.05       19.57      9.16 o 
  -3  18  11        8.99        7.53      9.24 o 
  -2  18  11      296.93      261.97     23.40 o 
  -1  18  11       31.16       12.39      9.55 o 
   0  18  11       35.25       38.46      8.96 o 
   1  18  11       58.79       66.70     10.55 o 
   2  18  11      198.64      171.49     10.97 o 
   3  18  11       22.45       14.32      4.54 o 
   4  18  11       23.37       27.13      5.09 o 
   5  18  11       63.18       62.96      9.74 o 
   6  18  11       10.66        4.65      5.17 o 
   7  18  11       29.10       37.50     12.88 o 
  -7  19  11       70.52       70.58     17.68 o 
  -6  19  11       17.61       16.66      9.59 o 
  -5  19  11       13.53       13.85      9.38 o 
  -4  19  11      188.46      206.76     24.23 o 
  -3  19  11       82.01       94.03     17.10 o 
  -2  19  11      330.00      328.42     26.36 o 
  -1  19  11        7.47       11.63      4.73 o 
   0  19  11      199.99      187.87     13.34 o 
   1  19  11      325.49      306.22     19.87 o 
   2  19  11       16.00       20.90     13.43 o 
   3  19  11       73.36       61.10      7.31 o 
   4  19  11        2.28        5.25      5.26 o 
   5  19  11       52.48       60.95     10.01 o 
   6  19  11        2.49       10.09      6.71 o 
   7  19  11        2.13        3.36      7.51 o 
  -7  20  11       28.86       28.16      8.92 o 
  -6  20  11        1.46       22.82     12.59 o 
  -5  20  11      101.95      122.49     20.20 o 
  -4  20  11        9.20       22.85     10.11 o 
  -3  20  11      120.24      140.48     20.51 o 
  -2  20  11      141.35       98.54     16.68 o 
  -1  20  11       14.32       17.49      6.34 o 
   0  20  11      251.28      277.13     14.70 o 
   1  20  11        4.20        8.67      5.54 o 
   2  20  11        7.85       15.73      6.68 o 
   3  20  11      105.45      106.36     10.09 o 
   4  20  11       15.62       19.73      4.95 o 
   5  20  11       37.60       43.43     11.13 o 
   6  20  11        2.19        0.21      5.08 o 
   7  20  11        1.95        6.84      9.89 o 
  -7  21  11      102.88       88.49     20.32 o 
  -6  21  11      148.69      174.22     25.18 o 
  -5  21  11      104.41      123.52     21.28 o 
  -4  21  11       91.23      112.31     18.40 o 
  -3  21  11      132.37      100.36     17.03 o 
  -2  21  11        0.31        0.00      5.42 o 
  -1  21  11       55.51       57.51      8.61 o 
   0  21  11      299.66      292.74     15.60 o 
   1  21  11       16.26        9.86      4.34 o 
   2  21  11       18.74       34.91      7.65 o 
   3  21  11        9.92       17.40      7.24 o 
   4  21  11       39.62       45.07      9.24 o 
   5  21  11        6.33        4.18      5.49 o 
   6  21  11       24.62       19.80      7.38 o 
  -7  22  11       46.26       60.61     18.15 o 
  -6  22  11        5.63       13.02     12.38 o 
  -5  22  11      131.39      122.70     21.78 o 
  -4  22  11      285.92      310.14     31.39 o 
  -3  22  11       17.93       17.02      9.62 o 
  -2  22  11        3.86       11.60      7.59 o 
  -1  22  11       18.66       19.72     10.26 o 
   0  22  11      155.99      173.52     12.43 o 
   1  22  11       24.52       22.25      9.52 o 
   2  22  11        2.52        5.45      6.11 o 
   3  22  11       53.13       53.88      9.76 o 
   4  22  11        0.07        2.95      8.21 o 
   5  22  11       50.18       40.24     14.59 o 
   6  22  11       27.87       24.15     12.57 o 
  -6  23  11        7.84       16.23     10.48 o 
  -5  23  11        7.19       15.55     10.02 o 
  -4  23  11        0.75        0.02      6.23 o 
  -3  23  11      461.95      458.34     35.93 o 
  -2  23  11        0.22        9.48      6.66 o 
  -1  23  11      318.89      346.47     17.96 o 
   0  23  11      255.08      262.20     18.63 o 
   1  23  11        8.94       14.32      6.36 o 
   2  23  11      137.24      138.68     13.81 o 
   3  23  11       24.31       41.64      8.85 o 
   4  23  11        8.22       17.41     10.28 o 
   5  23  11        5.43        1.88      7.98 o 
   6  23  11       19.32       21.25     13.64 o 
  -6  24  11       80.04      122.55     22.90 o 
  -5  24  11      100.86      113.03     19.82 o 
  -4  24  11       15.70       17.13     10.67 o 
  -3  24  11        0.79        0.05      5.92 o 
  -2  24  11       28.38       34.21      8.25 o 
  -1  24  11        6.36        7.53      4.93 o 
   0  24  11       90.16       83.53     11.39 o 
   1  24  11       24.72       29.01      7.80 o 
   2  24  11        9.83       10.27      6.28 o 
   3  24  11      150.81      151.91     15.35 o 
   4  24  11       63.43       41.58     13.87 o 
   5  24  11       15.10       32.16     12.15 o 
  -6  25  11        3.91       14.41     10.19 o 
  -5  25  11        0.94        3.69      9.93 o 
  -4  25  11        2.84       16.41      9.74 o 
  -3  25  11       21.11        5.87      7.91 o 
  -2  25  11      158.05      162.75     15.73 o 
  -1  25  11       58.14       78.20      9.43 o 
   0  25  11       31.10       40.29      8.89 o 
   1  25  11      198.68      201.73     18.02 o 
   2  25  11       22.95       30.42      7.70 o 
   3  25  11       52.48       51.48     15.02 o 
   4  25  11       16.72       24.44     13.28 o 
   5  25  11        3.00        4.16      9.53 o 
  -5  26  11       91.30      113.86     22.05 o 
  -4  26  11       70.22       66.34     16.67 o 
  -3  26  11       92.34      115.66     20.30 o 
  -2  26  11       10.89       17.20      6.13 o 
  -1  26  11       75.04       93.21     10.27 o 
   0  26  11       40.41       49.57     10.57 o 
   1  26  11       93.27       85.45     12.32 o 
   2  26  11        6.88       25.85     12.04 o 
   3  26  11       47.16       64.52     16.49 o 
   4  26  11       10.89       10.51     10.62 o 
  -5  27  11      206.35      218.49     30.71 o 
  -4  27  11        7.22       20.46     13.10 o 
  -3  27  11       49.93       47.90     13.08 o 
  -2  27  11       26.70       31.06      6.60 o 
  -1  27  11       27.07       16.35     11.05 o 
   0  27  11       19.45       17.84     12.74 o 
   1  27  11       63.09       70.77     17.81 o 
   2  27  11       15.04       39.17     16.32 o 
   3  27  11        2.08       16.32     11.92 o 
   4  27  11        1.16       15.78     12.59 o 
  -4  28  11       97.64       95.29     18.50 o 
  -3  28  11      156.27      148.66     13.80 o 
  -2  28  11        0.33        7.86      5.43 o 
  -1  28  11       61.14       74.31     18.21 o 
   0  28  11      147.78      158.56     26.11 o 
   1  28  11        0.12       15.63     13.50 o 
   2  28  11      132.46      170.81     26.48 o 
   3  28  11       38.32       45.72     15.73 o 
  -4  29  11        1.54       15.51      7.67 o 
  -3  29  11       39.25       39.33      9.96 o 
  -2  29  11       24.23       24.93     13.26 o 
  -1  29  11       13.09       20.17     13.50 o 
   0  29  11      384.30      410.34     41.46 o 
   1  29  11        1.95       52.32     16.65 o 
   2  29  11        0.08       15.23     11.75 o 
  -3  30  11        0.02        4.09      5.30 o 
  -2  30  11       83.19       80.03     20.96 o 
  -1  30  11      126.15      122.75     24.19 o 
   0  30  11        2.99       14.17     15.10 o 
   1  30  11        1.72       23.34     13.16 o 
  -8   0  12       90.32       80.73     10.79 o 
  -6   0  12        9.79       22.28     10.15 o 
  -4   0  12     1334.09     1475.03     54.14 o 
  -2   0  12        4.02        1.57      4.98 o 
   0   0  12      345.82      325.33     15.38 o 
   2   0  12      967.07      998.36     20.77 o 
   4   0  12       26.26       82.09     17.21 o 
   6   0  12        1.07        8.38      6.78 o 
   8   0  12       63.18       75.27     17.20 o 
  -9   1  12        3.31        9.18     10.07 o 
  -8   1  12       20.63       25.17     11.20 o 
  -7   1  12       22.21       20.86      7.28 o 
  -6   1  12      174.00      165.33     14.87 o 
  -5   1  12      275.93      262.12     16.70 o 
  -4   1  12     2873.42     2891.94     51.74 o 
  -3   1  12       51.34       36.81      7.20 o 
  -2   1  12        3.42       13.00      4.64 o 
  -1   1  12      779.56      714.42     13.70 o 
   0   1  12      564.02      611.94     11.28 o 
   1   1  12      141.40      182.34     27.63 o 
   2   1  12      750.80      687.51     19.38 o 
   3   1  12      134.72      165.18     17.60 o 
   4   1  12      243.88      257.20     31.46 o 
   5   1  12       90.33       93.18     10.44 o 
   6   1  12       59.91       59.18     19.45 o 
   7   1  12      120.88      114.74     14.15 o 
   8   1  12       59.11       72.89     12.17 o 
  -9   2  12        1.77        1.16      5.50 o 
  -8   2  12       72.24       72.50     11.36 o 
  -7   2  12       38.20       44.22      9.36 o 
  -6   2  12        0.78       10.16      5.37 o 
  -5   2  12        8.88       15.22      5.85 o 
  -4   2  12       21.14       80.43     44.69 o 
  -3   2  12     1084.57      951.74     27.96 o 
  -2   2  12        6.48       15.40      3.61 o 
  -1   2  12        0.34       11.12      4.59 o 
   0   2  12      448.04      412.80     10.35 o 
   1   2  12     1746.25     1648.36     23.34 o 
   2   2  12        3.65       14.00      4.96 o 
   3   2  12      753.04      743.75     31.10 o 
   4   2  12      425.15      408.50     15.17 o 
   5   2  12       91.12      110.23     12.11 o 
   6   2  12       11.57       17.68     10.09 o 
   7   2  12       16.66       20.09     10.39 o 
   8   2  12        8.38       23.87      8.77 o 
  -9   3  12       11.42       15.07      5.80 o 
  -8   3  12      161.97      172.02     16.90 o 
  -7   3  12      406.35      424.98     18.34 o 
  -6   3  12      341.57      372.96     21.60 o 
  -5   3  12      166.71      197.36     14.74 o 
  -4   3  12      225.57      202.89     24.57 o 
  -3   3  12        0.65        3.68      3.76 o 
  -2   3  12      100.50       98.62      8.97 o 
  -1   3  12      445.76      416.98     10.84 o 
   0   3  12      378.36      380.35      9.03 o 
   1   3  12        0.68       21.29     11.46 o 
   2   3  12      327.36      337.23      9.43 o 
   3   3  12      608.62      591.30     14.83 o 
   4   3  12      198.40      238.74     21.96 o 
   5   3  12      100.23       84.58     11.62 o 
   6   3  12       12.95       27.51      8.11 o 
   7   3  12       10.77        4.76      6.36 o 
   8   3  12       80.81       69.67     12.11 o 
  -9   4  12        0.03       17.40      7.25 o 
  -8   4  12        7.64        6.94      6.04 o 
  -7   4  12        0.09       12.83      8.00 o 
  -6   4  12       37.71       43.95      6.41 o 
  -5   4  12        2.99       14.40      5.34 o 
  -4   4  12        0.98        1.35      4.45 o 
  -3   4  12        2.33        5.06      3.13 o 
  -2   4  12     1203.66     1136.19     49.35 o 
  -1   4  12       10.18       11.42      2.63 o 
   0   4  12       21.34       21.41      3.16 o 
   1   4  12      478.06      473.76     12.27 o 
   2   4  12       14.74       20.49      3.18 o 
   3   4  12       36.15       35.16      4.64 o 
   4   4  12      938.28      873.74     22.61 o 
   5   4  12       19.04       26.76      7.04 o 
   6   4  12       13.48       23.63      8.26 o 
   7   4  12        8.46        4.80      7.24 o 
   8   4  12        0.33        9.57      7.38 o 
  -9   5  12      155.96      172.69     17.78 o 
  -8   5  12        0.12       19.22      7.89 o 
  -7   5  12        8.30       11.35      8.28 o 
  -6   5  12       90.11       95.54     11.97 o 
  -5   5  12       17.52       22.93      4.25 o 
  -4   5  12     1393.92     1306.85     47.06 o 
  -3   5  12      835.32      758.14     48.45 o 
  -2   5  12     2436.51     2448.80     40.30 o 
  -1   5  12      259.99      228.39      7.53 o 
   0   5  12        0.56        5.00      2.08 o 
   1   5  12       72.45       72.05      5.73 o 
   2   5  12       73.48       67.97      5.00 o 
   3   5  12      106.07       86.38      5.61 o 
   4   5  12       15.99       31.35      6.66 o 
   5   5  12        1.63       18.06      6.66 o 
   6   5  12       10.56       15.70      7.33 o 
   7   5  12       48.21       35.71     14.09 o 
   8   5  12       11.47       10.79     11.77 o 
  -9   6  12        0.29        0.00      6.33 o 
  -8   6  12        1.66        1.44      4.70 o 
  -7   6  12        1.18        0.71      4.77 o 
  -6   6  12      578.00      573.78     27.02 o 
  -5   6  12       58.19       73.33      6.39 o 
  -4   6  12      535.87      532.59     14.11 o 
  -3   6  12      270.27      205.45     21.11 o 
  -2   6  12      426.61      428.63     14.48 o 
  -1   6  12       15.71        8.57      1.98 o 
   0   6  12     1061.40      984.13     15.61 o 
   1   6  12      233.94      210.97     12.73 o 
   2   6  12       23.01       18.06      3.63 o 
   3   6  12       31.19       30.33      3.85 o 
   4   6  12       12.13       14.29      4.52 o 
   5   6  12      185.08      152.70     11.88 o 
   6   6  12        9.91       18.25      5.56 o 
   7   6  12        4.87       19.27      6.73 o 
   8   6  12        5.04        3.52      7.09 o 
  -9   7  12       88.29      103.40     14.35 o 
  -8   7  12       17.73       11.97      8.63 o 
  -7   7  12       28.36       28.89      9.07 o 
  -6   7  12        1.38        0.08      4.92 o 
  -5   7  12      722.68      613.93     43.26 o 
  -4   7  12      218.97      193.20     13.47 o 
  -3   7  12      279.71      250.11     14.58 o 
  -2   7  12        0.61        3.48      3.16 o 
  -1   7  12      167.31      183.76      8.02 o 
   0   7  12        1.63        2.40      1.93 o 
   1   7  12      881.05      815.19     37.80 o 
   2   7  12        9.98        5.17      2.62 o 
   3   7  12        5.78        4.97      2.96 o 
   4   7  12        8.81       15.27      3.57 o 
   5   7  12      122.20      102.31      8.11 o 
   6   7  12       40.00       38.00      6.79 o 
   7   7  12      137.29      165.33     13.59 o 
   8   7  12       17.74       20.72      7.96 o 
  -9   8  12        2.89        7.97      9.79 o 
  -8   8  12       14.07        8.03      6.03 o 
  -7   8  12        5.64        9.12      4.93 o 
  -6   8  12       29.75       35.48      8.41 o 
  -5   8  12      239.03      176.08     14.94 o 
  -4   8  12        9.89        4.40      4.49 o 
  -3   8  12      130.96      103.36     12.83 o 
  -2   8  12      298.99      275.14     12.94 o 
  -1   8  12      235.58      208.24      7.46 o 
   0   8  12        2.69        1.54      1.76 o 
   1   8  12     1441.11     1463.37     73.36 o 
   2   8  12      533.44      469.86     14.35 o 
   3   8  12       32.83       48.83      4.88 o 
   4   8  12       12.58       11.85      3.66 o 
   5   8  12        3.79       12.12      4.00 o 
   6   8  12       13.64       34.69      7.14 o 
   7   8  12      167.51      182.81     15.03 o 
   8   8  12       11.90       29.92     21.48 o 
  -9   9  12       30.90       22.62      7.12 o 
  -8   9  12        2.07       10.89      6.87 o 
  -7   9  12        9.21       11.58      5.12 o 
  -6   9  12      583.36      578.21     27.58 o 
  -5   9  12      161.77      135.93     13.78 o 
  -4   9  12      207.01      211.11     35.29 o 
  -3   9  12        4.80        2.58      4.30 o 
  -2   9  12      108.74      101.67      7.89 o 
  -1   9  12      467.73      491.04     11.19 o 
   0   9  12       47.38       44.02      3.10 o 
   1   9  12       17.98       17.63      5.02 o 
   2   9  12        1.29        0.13      2.93 o 
   3   9  12      426.23      392.26     13.91 o 
   4   9  12        8.43       15.01      7.61 o 
   5   9  12       19.01       29.58      5.35 o 
   6   9  12       43.02       67.89      8.67 o 
   7   9  12      167.19      176.96     14.20 o 
   8   9  12       30.19       27.34      7.26 o 
  -9  10  12       14.58        5.52      8.35 o 
  -8  10  12        0.02        0.04      4.64 o 
  -7  10  12      152.15      164.13     16.67 o 
  -6  10  12       64.48       53.80     11.43 o 
  -5  10  12      117.08       96.28     10.67 o 
  -4  10  12       21.06       23.71      7.51 o 
  -3  10  12      138.97      117.46      7.18 o 
  -2  10  12      319.14      287.62     11.75 o 
  -1  10  12       53.72       49.03      6.03 o 
   0  10  12       65.84       72.66      5.64 o 
   1  10  12     1164.29     1062.38    127.33 o 
   2  10  12       15.03        9.68      5.14 o 
   3  10  12      450.02      395.69     13.84 o 
   4  10  12       35.49       44.79      7.14 o 
   5  10  12       80.74       78.81      7.50 o 
   6  10  12       42.16       45.89      8.28 o 
   7  10  12       43.98       46.35      8.57 o 
   8  10  12       18.19       21.87      6.73 o 
  -9  11  12       15.28       33.72     14.93 o 
  -8  11  12        5.41       26.14     12.27 o 
  -7  11  12       40.50       44.94     11.79 o 
  -6  11  12        9.68        7.74      7.93 o 
  -5  11  12      222.66      208.07     22.48 o 
  -4  11  12       59.43       56.77     13.12 o 
  -3  11  12      237.20      211.75      9.58 o 
  -2  11  12      248.54      245.46      5.52 o 
  -1  11  12        0.98        5.13      7.09 o 
   0  11  12        6.09        8.85      5.09 o 
   1  11  12        0.20        3.02      2.19 o 
   2  11  12       30.50       24.11      7.40 o 
   3  11  12       93.84       62.14      8.09 o 
   4  11  12      157.62      159.16      9.56 o 
   5  11  12        0.21        3.65      3.99 o 
   6  11  12       68.40       75.69     10.19 o 
   7  11  12       53.71       48.37      7.82 o 
   8  11  12        5.06       15.47      8.29 o 
  -8  12  12        0.69       10.93     11.86 o 
  -7  12  12      304.33      309.08     32.43 o 
  -6  12  12      166.44      120.67     18.82 o 
  -5  12  12       22.86       30.45     11.57 o 
  -4  12  12      515.28      500.12     34.06 o 
  -3  12  12      386.68      329.35     24.12 o 
  -2  12  12     1141.71     1098.48     40.92 o 
  -1  12  12       52.42       53.72     10.59 o 
   0  12  12      579.01      570.98     19.54 o 
   1  12  12       93.66       95.45      5.86 o 
   2  12  12       65.97       65.39      8.12 o 
   3  12  12        6.52       14.40      4.43 o 
   4  12  12      295.68      299.09     15.65 o 
   5  12  12       75.72       71.26      9.81 o 
   6  12  12       53.15       45.97      7.37 o 
   7  12  12        1.77        0.46      4.42 o 
   8  12  12        0.78        0.03      9.19 o 
  -8  13  12        0.29       22.84      9.51 o 
  -7  13  12      655.21      616.29     44.96 o 
  -6  13  12        0.21        3.59      7.16 o 
  -5  13  12       54.05       47.05     11.22 o 
  -4  13  12       19.97       23.47      9.74 o 
  -3  13  12        7.55        2.38      6.95 o 
  -2  13  12      195.51      171.96     15.25 o 
  -1  13  12     1208.32     1227.65     24.73 o 
   0  13  12      441.56      453.92     18.44 o 
   1  13  12      170.25      183.01      8.06 o 
   2  13  12      169.36      192.04     10.46 o 
   3  13  12       43.68       59.02      7.05 o 
   4  13  12       26.96       21.78      4.87 o 
   5  13  12       26.14       43.73      8.84 o 
   6  13  12       42.53       41.28      7.72 o 
   7  13  12        0.00        0.01      6.93 o 
  -8  14  12        5.63       12.44     12.66 o 
  -7  14  12       16.09       22.40     13.24 o 
  -6  14  12       16.32       11.82     11.10 o 
  -5  14  12       27.75       18.51      9.92 o 
  -4  14  12        4.64       10.27      8.22 o 
  -3  14  12      260.39      287.19     23.94 o 
  -2  14  12      301.21      289.73     23.02 o 
  -1  14  12      101.68      111.97      7.63 o 
   0  14  12       21.02       32.84      6.22 o 
   1  14  12      248.90      251.13      8.85 o 
   2  14  12       31.70       28.82      4.58 o 
   3  14  12       28.73       40.83      6.21 o 
   4  14  12       71.60       64.25      8.00 o 
   5  14  12       12.85        9.23     10.37 o 
   6  14  12       13.87       13.71      5.77 o 
   7  14  12        1.97       12.50      8.41 o 
  -8  15  12        2.20        8.53      9.74 o 
  -7  15  12      104.53      105.04     20.70 o 
  -6  15  12      281.43      257.78     29.33 o 
  -5  15  12        5.68        8.03      8.56 o 
  -4  15  12       30.30       41.09     10.17 o 
  -3  15  12        9.45       17.03      8.65 o 
  -2  15  12       39.32       42.11     11.67 o 
  -1  15  12        6.81        5.60      6.73 o 
   0  15  12       36.78       29.20      4.89 o 
   1  15  12       51.06       64.28      5.69 o 
   2  15  12      287.11      281.80     13.17 o 
   3  15  12       24.80       28.91      5.86 o 
   4  15  12      164.35      172.50     12.27 o 
   5  15  12       39.63       33.16      7.83 o 
   6  15  12       13.28       15.87     17.42 o 
   7  15  12       22.38       27.05      9.22 o 
  -8  16  12        0.07       13.67      8.90 o 
  -7  16  12       38.86       50.50     13.61 o 
  -6  16  12        1.18       23.53     13.51 o 
  -5  16  12        3.91       13.01      9.46 o 
  -4  16  12        3.55        2.67      5.54 o 
  -3  16  12        1.55        0.00      5.66 o 
  -2  16  12        5.89        9.93      7.73 o 
  -1  16  12       52.77       51.08      8.19 o 
   0  16  12       42.14       43.60      6.17 o 
   1  16  12      373.14      386.49     21.57 o 
   2  16  12       83.47       63.67      7.28 o 
   3  16  12      306.59      314.68     15.59 o 
   4  16  12       14.33       16.16      4.73 o 
   5  16  12        9.73       15.22      6.91 o 
   6  16  12        0.72       17.76      7.34 o 
   7  16  12       43.55       36.76      9.43 o 
  -8  17  12       29.88       26.39     13.86 o 
  -7  17  12       73.46       63.81     16.27 o 
  -6  17  12       51.70       60.74     14.39 o 
  -5  17  12      248.72      258.15     28.78 o 
  -4  17  12       16.75       24.18      8.21 o 
  -3  17  12        0.89        9.42      5.96 o 
  -2  17  12      651.64      683.54     35.21 o 
  -1  17  12      272.61      235.28     14.65 o 
   0  17  12      156.78      157.42     12.17 o 
   1  17  12       20.16       27.73      7.04 o 
   2  17  12       16.24       16.69      4.82 o 
   3  17  12      126.23      121.05     10.33 o 
   4  17  12        0.90        3.92      4.13 o 
   5  17  12        0.83        2.20      4.64 o 
   6  17  12       14.43       23.33      6.67 o 
   7  17  12       33.12       45.04     10.09 o 
  -7  18  12        8.99       26.97     11.76 o 
  -6  18  12       24.01       16.64     10.44 o 
  -5  18  12       34.61       50.53     14.21 o 
  -4  18  12        0.74       12.64     11.21 o 
  -3  18  12       17.77       23.65      9.65 o 
  -2  18  12       36.63       40.67     11.98 o 
  -1  18  12        5.37        4.29      3.74 o 
   0  18  12       13.53       18.61      5.00 o 
   1  18  12        8.81        8.25     10.53 o 
   2  18  12       80.59       81.03     13.60 o 
   3  18  12       25.73       26.25      6.05 o 
   4  18  12      227.88      219.50     13.88 o 
   5  18  12       22.85       14.89      8.53 o 
   6  18  12        0.37        0.83      4.96 o 
   7  18  12       40.59       54.67     15.11 o 
  -7  19  12      155.64      158.26     24.48 o 
  -6  19  12       96.98      127.80     21.03 o 
  -5  19  12        0.26       11.93      8.93 o 
  -4  19  12      205.64      217.41     24.68 o 
  -3  19  12        5.82        4.67      6.21 o 
  -2  19  12        1.33        0.48      5.94 o 
  -1  19  12      664.77      663.38     48.76 o 
   0  19  12      132.65      138.18     11.74 o 
   1  19  12        6.01       19.41      7.07 o 
   2  19  12      255.78      259.15     18.31 o 
   3  19  12       11.68       22.37      6.17 o 
   4  19  12       96.26       90.95      9.02 o 
   5  19  12        5.15       12.94      5.79 o 
   6  19  12        2.32        7.10      5.82 o 
   7  19  12        8.84       21.64     10.78 o 
  -7  20  12       11.05       12.53     10.81 o 
  -6  20  12       24.38       33.70     14.73 o 
  -5  20  12       48.20       61.12     16.22 o 
  -4  20  12       83.70       96.86     17.45 o 
  -3  20  12      423.90      411.10     32.23 o 
  -2  20  12        0.91       10.64      7.17 o 
  -1  20  12       83.90       95.50     14.15 o 
   0  20  12       57.67       57.69      7.78 o 
   1  20  12       22.68       19.48     13.87 o 
   2  20  12      312.02      295.85     20.01 o 
   3  20  12       14.93       30.12      8.39 o 
   4  20  12        4.09        7.76      5.68 o 
   5  20  12       93.61       99.84     12.27 o 
   6  20  12        0.32        6.24      5.67 o 
  -7  21  12       27.76       20.12     11.66 o 
  -6  21  12        1.52       18.58     10.59 o 
  -5  21  12        0.01        6.11     11.07 o 
  -4  21  12        1.54        0.03      7.98 o 
  -3  21  12       10.09        7.68      8.36 o 
  -2  21  12      185.53      194.99     20.84 o 
  -1  21  12        0.12        0.18      3.85 o 
   0  21  12       32.34       39.42      9.88 o 
   1  21  12      117.06      127.44     14.23 o 
   2  21  12        5.33        8.71      4.98 o 
   3  21  12      137.78      144.29     26.58 o 
   4  21  12       12.48       12.79      6.45 o 
   5  21  12       13.80        8.52      6.84 o 
   6  21  12      174.92      169.98     24.55 o 
  -6  22  12        1.14        1.54      7.77 o 
  -5  22  12        0.45       17.51     11.25 o 
  -4  22  12        0.75       14.48     10.79 o 
  -3  22  12       28.12       38.88     13.65 o 
  -2  22  12      277.21      272.34     25.92 o 
  -1  22  12       99.40       95.33     11.31 o 
   0  22  12      123.62      109.60     14.13 o 
   1  22  12        8.53        5.10      4.52 o 
   2  22  12       33.58       30.75      8.26 o 
   3  22  12        6.25       11.26      6.65 o 
   4  22  12      223.57      233.48     19.58 o 
   5  22  12       93.78       80.95     18.24 o 
   6  22  12        0.00        0.61      7.74 o 
  -6  23  12       25.31       41.30     15.59 o 
  -5  23  12        0.08        6.45     10.16 o 
  -4  23  12      120.05      128.54     20.38 o 
  -3  23  12       47.84       57.55     12.88 o 
  -2  23  12       29.79       19.77      5.88 o 
  -1  23  12        0.10       10.84      4.82 o 
   0  23  12       22.99       32.07      8.78 o 
   1  23  12       66.51       78.02     11.39 o 
   2  23  12       42.44       46.03      9.41 o 
   3  23  12        0.11        4.29      6.52 o 
   4  23  12        7.19        5.98      7.14 o 
   5  23  12        8.91       11.75     11.41 o 
  -6  24  12        8.51       27.19     12.34 o 
  -5  24  12       22.77       13.34      8.64 o 
  -4  24  12        5.69        7.00      6.70 o 
  -3  24  12        8.26       15.75      9.61 o 
  -2  24  12        1.02        6.59      7.24 o 
  -1  24  12        3.31       12.77      5.00 o 
   0  24  12       44.13       55.51     11.09 o 
   1  24  12        2.37       10.76      7.44 o 
   2  24  12       11.75       26.21     14.30 o 
   3  24  12        2.32        6.46      6.75 o 
   4  24  12        1.14        9.41     10.96 o 
   5  24  12       35.45       40.48     12.96 o 
  -5  25  12       41.61       51.24     13.66 o 
  -4  25  12       69.15       72.24     16.58 o 
  -3  25  12       66.79       57.20     15.16 o 
  -2  25  12        8.76        7.84      5.69 o 
  -1  25  12      167.23      153.77     16.29 o 
   0  25  12       75.89       67.27     10.49 o 
   1  25  12      104.70      112.74     14.36 o 
   2  25  12        0.22        7.74     13.40 o 
   3  25  12        3.64       15.35      9.48 o 
   4  25  12       17.78       17.88     11.10 o 
  -5  26  12        0.54       15.49     10.41 o 
  -4  26  12       93.32      111.21     21.61 o 
  -3  26  12       57.31       52.77     14.24 o 
  -2  26  12       57.50       59.99      8.85 o 
  -1  26  12       19.00       19.90      8.33 o 
   0  26  12        1.83        6.31      7.59 o 
   1  26  12       20.61       30.33      8.65 o 
   2  26  12       22.17       48.05     17.13 o 
   3  26  12      141.15      116.24     21.64 o 
   4  26  12        1.08       16.25     13.30 o 
  -5  27  12       10.14       19.65     11.53 o 
  -4  27  12       84.44       85.21     19.72 o 
  -3  27  12       31.84       46.75     10.11 o 
  -2  27  12       13.34       10.03      5.20 o 
  -1  27  12       60.28       55.32     10.83 o 
   0  27  12        0.31        5.52      6.29 o 
   1  27  12       37.84       53.04     16.70 o 
   2  27  12       23.30       36.60     16.00 o 
   3  27  12        4.53       19.90     13.00 o 
  -4  28  12        4.44       11.83      9.41 o 
  -3  28  12        1.32        4.43      5.69 o 
  -2  28  12       84.85       73.03     12.22 o 
  -1  28  12        8.19       15.13     10.10 o 
   0  28  12      203.53      170.59     27.80 o 
   1  28  12       10.02       20.10     13.04 o 
   2  28  12      117.95      137.23     25.32 o 
   3  28  12       20.32       46.36     16.37 o 
  -4  29  12       44.61       37.13     14.92 o 
  -3  29  12      119.75      101.09     30.88 o 
  -2  29  12        0.27       19.75     12.09 o 
  -1  29  12       25.55       21.91     13.24 o 
   0  29  12       19.82       17.92     12.08 o 
   1  29  12       46.00       71.04     18.94 o 
   2  29  12        7.73       20.39     12.95 o 
  -2  30  12       67.00       74.48     20.78 o 
  -1  30  12       12.65       51.66     16.42 o 
   0  30  12        2.47        9.09     10.76 o 
  -9   0  13       48.17       68.79     16.50 o 
  -7   0  13        5.60        0.36      7.02 o 
  -5   0  13       59.65       73.88     14.68 o 
  -3   0  13     2792.98     2782.56     65.94 o 
  -1   0  13        6.49        7.74      3.31 o 
   1   0  13     8024.23     7539.11     73.47 o 
   3   0  13     2537.26     2238.68     91.63 o 
   5   0  13      207.98      192.83     21.25 o 
   7   0  13      246.83      251.52     28.82 o 
  -9   1  13        3.24        6.35      6.06 o 
  -8   1  13       26.93       42.24      9.50 o 
  -7   1  13       10.36       15.01      6.65 o 
  -6   1  13       49.14       49.92      8.14 o 
  -5   1  13        0.87        6.68      8.89 o 
  -4   1  13     1240.66     1326.33     48.27 o 
  -3   1  13        0.30       11.11     16.09 o 
  -2   1  13      112.71      118.36     10.63 o 
  -1   1  13       44.36       40.59      5.05 o 
   0   1  13        2.17        5.23      3.55 o 
   1   1  13      341.59      339.82     16.19 o 
   2   1  13     1657.57     1798.44     32.53 o 
   3   1  13      126.67      142.65     12.58 o 
   4   1  13       20.65       29.65      6.95 o 
   5   1  13        1.98       17.53      7.76 o 
   6   1  13       19.67       18.50      7.65 o 
   7   1  13      182.92      184.27     17.41 o 
   8   1  13       15.64       18.31      8.32 o 
  -9   2  13       71.31       54.48     11.03 o 
  -8   2  13        3.35        4.66      5.89 o 
  -7   2  13       27.69       32.43      7.87 o 
  -6   2  13        1.88        3.64      5.16 o 
  -5   2  13        9.15        5.34      5.77 o 
  -4   2  13        1.10        5.39      5.47 o 
  -3   2  13      181.31      192.86     19.18 o 
  -2   2  13      170.60      148.09     12.03 o 
  -1   2  13      210.21      248.17     10.66 o 
   0   2  13       91.90       75.42      4.83 o 
   1   2  13      133.65      278.42     56.35 o 
   2   2  13      923.66      991.23     46.47 o 
   3   2  13        7.68       38.92     16.57 o 
   4   2  13       61.41       54.55      9.20 o 
   5   2  13      117.51      110.39     11.70 o 
   6   2  13        1.02        2.94      6.46 o 
   7   2  13       82.06       87.82     13.33 o 
   8   2  13      135.86      115.41     25.22 o 
  -9   3  13       60.53       80.68     13.01 o 
  -8   3  13       52.84       76.66     12.27 o 
  -7   3  13      123.89      118.72     13.91 o 
  -6   3  13      110.77      121.51     13.79 o 
  -5   3  13       33.79       46.26      8.14 o 
  -4   3  13      589.21      536.42     23.07 o 
  -3   3  13      173.34      144.10     22.23 o 
  -2   3  13        6.40       12.29      5.33 o 
  -1   3  13      712.50      696.75     14.39 o 
   0   3  13      143.22      129.65      7.08 o 
   1   3  13      164.23      167.82      7.99 o 
   2   3  13     2789.56     2590.93     34.13 o 
   3   3  13       36.11       49.04     11.91 o 
   4   3  13       29.46       26.06      8.77 o 
   5   3  13        9.65       20.40      7.49 o 
   6   3  13       60.20       42.82      9.19 o 
   7   3  13      109.62       93.88     13.26 o 
   8   3  13       66.48       76.34     14.12 o 
  -9   4  13        2.67        7.62      5.54 o 
  -8   4  13       24.82       18.15     14.29 o 
  -7   4  13        0.37       15.69      6.49 o 
  -6   4  13       13.27       23.70      5.74 o 
  -5   4  13       15.10        9.65      5.28 o 
  -4   4  13       11.97       11.33      4.26 o 
  -3   4  13        0.21        4.34      4.34 o 
  -2   4  13        0.02       13.63      5.56 o 
  -1   4  13       37.17       39.27      5.59 o 
   0   4  13      641.90      601.40     12.68 o 
   1   4  13       13.50       24.63      5.58 o 
   2   4  13       25.29       88.72     20.84 o 
   3   4  13      372.51      342.03     12.11 o 
   4   4  13       40.29       33.34      5.05 o 
   5   4  13       18.39       13.88     19.16 o 
   6   4  13        1.59        2.41      5.96 o 
   7   4  13       12.25       15.31      7.95 o 
   8   4  13        0.28        7.15      8.13 o 
  -9   5  13        0.88        7.93      8.73 o 
  -8   5  13       42.17       62.06     10.68 o 
  -7   5  13        5.69        5.61      6.99 o 
  -6   5  13        0.35        1.72      5.24 o 
  -5   5  13      275.03      268.24     17.39 o 
  -4   5  13       49.71       35.34      6.31 o 
  -3   5  13        3.00        1.63      3.88 o 
  -2   5  13      915.50      924.50     20.80 o 
  -1   5  13      165.61      166.45      7.26 o 
   0   5  13      691.41      646.80     13.53 o 
   1   5  13      597.97      569.77     14.50 o 
   2   5  13       59.39       63.60      5.75 o 
   3   5  13       23.51       22.10      4.00 o 
   4   5  13        2.53        4.57      2.47 o 
   5   5  13       54.59       55.43      9.81 o 
   6   5  13       35.90       30.22      9.00 o 
   7   5  13        7.08        5.47      5.92 o 
   8   5  13        0.00       31.62     10.24 o 
  -9   6  13        0.03       17.19      8.72 o 
  -8   6  13       24.87       20.14     13.89 o 
  -7   6  13      100.44      102.64     12.80 o 
  -6   6  13        8.13       10.85      5.64 o 
  -5   6  13        6.94       18.64      6.48 o 
  -4   6  13        7.53       16.74      5.32 o 
  -3   6  13      754.92      679.72     24.77 o 
  -2   6  13       25.59       31.74      5.34 o 
  -1   6  13        7.17       15.72      3.13 o 
   0   6  13       82.76       72.74      4.53 o 
   1   6  13     1857.31     1839.09     26.26 o 
   2   6  13      452.62      433.80     12.88 o 
   3   6  13      147.63      142.26      7.79 o 
   4   6  13        0.65        0.16      3.58 o 
   5   6  13       47.51       51.50     10.16 o 
   6   6  13        0.17        0.13      5.32 o 
   7   6  13       13.20       18.60      8.27 o 
   8   6  13      108.99      114.87     17.96 o 
  -9   7  13       17.66       24.65      7.61 o 
  -8   7  13       38.85       59.76     16.95 o 
  -7   7  13       31.71       37.16     10.02 o 
  -6   7  13      182.76      197.73     16.54 o 
  -5   7  13       15.20       17.83      6.81 o 
  -4   7  13       94.57      102.08     10.54 o 
  -3   7  13      744.98      753.04     25.73 o 
  -2   7  13      756.83      737.92     23.93 o 
  -1   7  13      153.34      144.12      6.77 o 
   0   7  13      183.78      156.79      6.71 o 
   1   7  13      314.48      309.25     12.47 o 
   2   7  13      237.46      215.36     10.35 o 
   3   7  13       76.17       64.51      5.93 o 
   4   7  13      590.23      559.12     16.11 o 
   5   7  13      110.30      105.25     10.34 o 
   6   7  13        0.05       13.68      6.36 o 
   7   7  13      115.58      111.89     14.91 o 
   8   7  13       33.97       42.10     17.20 o 
  -9   8  13        9.23       18.92      8.12 o 
  -8   8  13       81.64      105.76     13.74 o 
  -7   8  13        3.12        1.59      5.33 o 
  -6   8  13       67.41       89.50     13.38 o 
  -5   8  13        0.38        2.17      5.51 o 
  -4   8  13       62.79       84.49      9.62 o 
  -3   8  13       60.52       66.28     11.34 o 
  -2   8  13      234.89      209.29      9.72 o 
  -1   8  13       38.85       35.75      4.55 o 
   0   8  13     1015.76      926.75     15.50 o 
   1   8  13        2.23        2.18      1.44 o 
   2   8  13        1.59        3.76      2.52 o 
   3   8  13       13.16       24.13      4.26 o 
   4   8  13      303.49      273.21     10.81 o 
   5   8  13      191.84      182.21     13.43 o 
   6   8  13      111.66      108.98     10.28 o 
   7   8  13       17.50       36.09     10.65 o 
   8   8  13        0.83        9.25     11.20 o 
  -9   9  13        2.56       11.98     15.46 o 
  -8   9  13       47.97       50.01     10.51 o 
  -7   9  13        1.96        2.85      4.97 o 
  -6   9  13        1.47        2.45      5.03 o 
  -5   9  13      492.66      417.32     22.22 o 
  -4   9  13        3.40        0.06      6.30 o 
  -3   9  13      822.31      718.48     19.73 o 
  -2   9  13        8.71        9.42      3.33 o 
  -1   9  13       37.78       33.85      3.03 o 
   0   9  13       22.49       27.25      3.18 o 
   1   9  13      759.56      751.82     24.84 o 
   2   9  13      220.60      238.77     11.44 o 
   3   9  13      892.00      852.86     18.32 o 
   4   9  13        0.89        4.69      3.63 o 
   5   9  13      120.25      118.82      8.67 o 
   6   9  13       41.07       52.13      8.23 o 
   7   9  13      137.87      140.68     21.06 o 
   8   9  13       18.77       26.53     12.26 o 
  -9  10  13       38.32       39.16     13.86 o 
  -8  10  13        3.04        0.67      5.38 o 
  -7  10  13        3.73        8.80      8.63 o 
  -6  10  13       78.59       87.30     11.64 o 
  -5  10  13       21.82       40.16     11.58 o 
  -4  10  13      136.36      118.31     16.51 o 
  -3  10  13       12.60        8.20      6.67 o 
  -2  10  13        0.04        2.27      1.64 o 
  -1  10  13     1017.68     1001.36     17.37 o 
   0  10  13      143.86      142.01      8.43 o 
   1  10  13        4.06        6.97      2.99 o 
   2  10  13       46.16       42.19      4.75 o 
   3  10  13       61.71       70.55      7.22 o 
   4  10  13       49.77       40.05      5.15 o 
   5  10  13       22.73       36.41      6.02 o 
   6  10  13        0.04        8.28      5.69 o 
   7  10  13       55.02       62.70      9.24 o 
   8  10  13       53.37       38.82     13.82 o 
  -8  11  13        8.55       21.94     12.17 o 
  -7  11  13       13.27       19.64     10.69 o 
  -6  11  13       17.57       12.01     10.31 o 
  -5  11  13       18.52       40.80     12.65 o 
  -4  11  13        1.12        6.79      8.23 o 
  -3  11  13      455.56      459.60     30.26 o 
  -2  11  13      186.97      184.95      9.04 o 
  -1  11  13     2226.51     2130.50     22.60 o 
   0  11  13      217.28      203.02      9.52 o 
   1  11  13       44.68       84.30     25.55 o 
   2  11  13       13.97        8.64      2.91 o 
   3  11  13       67.95       54.25      6.90 o 
   4  11  13       60.50       47.46      4.53 o 
   5  11  13      210.25      216.97     12.33 o 
   6  11  13      225.43      204.49     15.14 o 
   7  11  13       22.22       23.02      6.67 o 
   8  11  13       19.10       20.17     11.67 o 
  -8  12  13       89.67       95.29     20.31 o 
  -7  12  13      196.88      212.31     28.10 o 
  -6  12  13       14.80       18.93     10.30 o 
  -5  12  13        0.94       12.48      6.74 o 
  -4  12  13       36.28       58.39     12.28 o 
  -3  12  13      355.17      320.50     24.52 o 
  -2  12  13       31.53       34.31      6.86 o 
  -1  12  13       43.90       48.64      5.21 o 
   0  12  13       84.39       88.68      7.92 o 
   1  12  13       46.69       52.71     11.52 o 
   2  12  13      596.76      592.08     24.38 o 
   3  12  13      235.27      219.48     12.60 o 
   4  12  13        7.56       21.21      4.87 o 
   5  12  13      188.01      172.92     13.39 o 
   6  12  13       27.33       16.82      7.87 o 
   7  12  13       31.59       34.62      8.82 o 
  -8  13  13       84.17       80.10     18.83 o 
  -7  13  13      158.50      167.56     23.95 o 
  -6  13  13      311.67      297.40     29.86 o 
  -5  13  13      193.05      187.09     22.92 o 
  -4  13  13        5.15        9.66      7.36 o 
  -3  13  13       69.70       74.92     14.15 o 
  -2  13  13       82.34       84.64     12.90 o 
  -1  13  13      706.15      711.09     23.78 o 
   0  13  13       34.79       42.03      4.54 o 
   1  13  13      126.02      157.38     19.84 o 
   2  13  13      145.07      157.87     10.10 o 
   3  13  13       39.61       56.60      7.33 o 
   4  13  13       61.87       61.07      8.43 o 
   5  13  13      128.24      112.96     11.74 o 
   6  13  13       17.92       13.73      6.55 o 
   7  13  13        0.01        2.32      5.62 o 
  -8  14  13        3.73       38.15     13.51 o 
  -7  14  13       13.31        6.09      9.01 o 
  -6  14  13       82.06       74.60     17.53 o 
  -5  14  13        7.10        7.69      9.71 o 
  -4  14  13        5.25        0.06      6.29 o 
  -3  14  13      239.57      251.17     22.57 o 
  -2  14  13      717.40      673.34     32.73 o 
  -1  14  13      595.00      585.58     16.45 o 
   0  14  13      614.26      617.57     16.57 o 
   1  14  13        9.27       11.40      3.53 o 
   2  14  13       51.31       60.55      6.49 o 
   3  14  13      152.43      163.18     10.55 o 
   4  14  13      448.94      422.14     18.67 o 
   5  14  13        1.09        5.31      5.62 o 
   6  14  13        2.07        9.48     10.21 o 
   7  14  13       27.54        8.26      6.46 o 
  -8  15  13       50.25       55.63     15.29 o 
  -7  15  13        1.49        9.72     11.65 o 
  -6  15  13       64.41       68.31     16.46 o 
  -5  15  13       59.94       60.61     14.68 o 
  -4  15  13      458.24      432.09     32.51 o 
  -3  15  13        1.20        3.19      5.55 o 
  -2  15  13      767.26      764.26     36.88 o 
  -1  15  13       17.97       22.72      3.36 o 
   0  15  13       42.77       47.65      6.85 o 
   1  15  13       38.91       49.18      8.51 o 
   2  15  13       15.86       20.76      5.04 o 
   3  15  13       15.82       10.38      4.61 o 
   4  15  13      445.08      470.42     19.91 o 
   5  15  13        1.58        0.73      4.69 o 
   6  15  13       11.25       24.40      7.85 o 
   7  15  13       10.37       12.36     14.97 o 
  -8  16  13       22.58       23.02     12.01 o 
  -7  16  13      120.59      126.75     22.58 o 
  -6  16  13       17.27       28.40     12.31 o 
  -5  16  13       28.22       22.68     11.68 o 
  -4  16  13        0.50        1.47      6.63 o 
  -3  16  13       50.98       55.73     11.65 o 
  -2  16  13        1.57        3.60      7.67 o 
  -1  16  13      269.52      239.87     16.33 o 
   0  16  13        3.09       10.75      4.38 o 
   1  16  13       75.07       69.33      9.79 o 
   2  16  13        9.94       12.51      4.08 o 
   3  16  13       74.15       85.86      7.95 o 
   4  16  13       77.23       79.76      8.99 o 
   5  16  13       69.91       43.20      9.27 o 
   6  16  13        0.79       18.19      8.65 o 
   7  16  13       22.08       29.34     19.67 o 
  -7  17  13       93.44       79.64     19.04 o 
  -6  17  13       53.26       57.78     15.30 o 
  -5  17  13       34.30       51.00     14.02 o 
  -4  17  13       54.58       55.67     14.08 o 
  -3  17  13        0.87        0.89      5.22 o 
  -2  17  13        1.01        0.25      6.29 o 
  -1  17  13     1096.66     1033.96     52.62 o 
   0  17  13       16.38       21.13      5.61 o 
   1  17  13      145.19      156.15     14.64 o 
   2  17  13      119.17      129.74     13.17 o 
   3  17  13        0.33        8.18      4.10 o 
   4  17  13       82.45       80.50      9.14 o 
   5  17  13      149.57      133.36     14.58 o 
   6  17  13       20.02       19.74      9.85 o 
   7  17  13        0.09       17.85      9.92 o 
  -7  18  13       49.84       69.77     18.59 o 
  -6  18  13       84.16       60.43     14.24 o 
  -5  18  13        0.01        5.53      9.42 o 
  -4  18  13      800.43      808.38     46.38 o 
  -3  18  13       41.34       31.75      9.00 o 
  -2  18  13        7.51        3.07      6.54 o 
  -1  18  13      109.83      123.91     11.71 o 
   0  18  13       21.48       26.50      5.45 o 
   1  18  13      384.04      381.26     22.37 o 
   2  18  13        0.47        6.57      6.24 o 
   3  18  13       95.25       93.65     12.78 o 
   4  18  13       54.01       62.11      8.37 o 
   5  18  13      112.67      136.58     26.66 o 
   6  18  13       25.03       23.68      9.85 o 
   7  18  13        6.12       33.82     14.19 o 
  -7  19  13        0.77        9.90      9.74 o 
  -6  19  13        0.97       10.73      9.92 o 
  -5  19  13       24.72       25.72     11.83 o 
  -4  19  13       34.12       47.18     12.35 o 
  -3  19  13       61.34       54.90     13.87 o 
  -2  19  13      136.29      119.66     17.03 o 
  -1  19  13        4.10        9.35      5.10 o 
   0  19  13       11.24       10.82      7.73 o 
   1  19  13      212.49      243.36     18.32 o 
   2  19  13      316.95      316.33     36.74 o 
   3  19  13       12.32       20.06      7.51 o 
   4  19  13       37.09       44.69      9.16 o 
   5  19  13        2.69       13.25      9.59 o 
   6  19  13        1.01       13.16      6.20 o 
  -7  20  13       11.10       10.20      7.57 o 
  -6  20  13       79.41       87.90     18.14 o 
  -5  20  13      125.66      135.24     21.98 o 
  -4  20  13        0.08        6.88      8.47 o 
  -3  20  13       30.59       33.10     11.09 o 
  -2  20  13      118.06      114.93     16.47 o 
  -1  20  13       16.68       15.40      7.51 o 
   0  20  13      322.35      323.32     21.10 o 
   1  20  13        1.65        5.23      5.66 o 
   2  20  13       95.66      113.33     13.36 o 
   3  20  13        4.59       12.21      6.05 o 
   4  20  13        2.66        8.46      6.24 o 
   5  20  13       38.88       33.67     11.19 o 
   6  20  13       23.23       20.94     11.65 o 
  -7  21  13       41.31       42.76     15.59 o 
  -6  21  13        0.30        5.37     10.13 o 
  -5  21  13      119.34      121.08     21.34 o 
  -4  21  13      394.44      361.00     33.16 o 
  -3  21  13       25.74       41.05     11.87 o 
  -2  21  13      160.19      172.62     20.64 o 
  -1  21  13       24.64       21.25      6.12 o 
   0  21  13        9.66       22.25     10.34 o 
   1  21  13        1.85        4.59      4.71 o 
   2  21  13        7.06       13.19      6.65 o 
   3  21  13       15.80       26.72      7.66 o 
   4  21  13        0.17        7.97      6.32 o 
   5  21  13      123.95      113.43     20.21 o 
   6  21  13        1.58       10.25      9.34 o 
  -6  22  13        0.69        6.35     11.28 o 
  -5  22  13        1.97        2.69      9.83 o 
  -4  22  13       10.66        5.38      7.60 o 
  -3  22  13       26.31       46.47     12.15 o 
  -2  22  13       74.32       73.51     10.17 o 
  -1  22  13        4.97        2.44      4.57 o 
   0  22  13       80.30       89.99     23.07 o 
   1  22  13      183.37      193.63     17.80 o 
   2  22  13       12.71       24.95      8.24 o 
   3  22  13       51.99       47.83      8.78 o 
   4  22  13       53.60       58.27     18.56 o 
   5  22  13        9.18       34.01     14.48 o 
  -6  23  13        0.74        0.06      7.78 o 
  -5  23  13       85.96       83.42     18.75 o 
  -4  23  13       11.38        9.90      8.80 o 
  -3  23  13       28.56       26.49     11.94 o 
  -2  23  13       49.52       47.94      8.69 o 
  -1  23  13      336.81      304.06     30.63 o 
   0  23  13       38.30       41.75      9.87 o 
   1  23  13       18.07       12.75     21.52 o 
   2  23  13       13.62       24.81      9.01 o 
   3  23  13        0.25       10.14      6.33 o 
   4  23  13        5.34       10.82      6.73 o 
   5  23  13        0.10        7.48      8.55 o 
  -6  24  13        0.03       11.62     12.53 o 
  -5  24  13       68.91       52.55     16.42 o 
  -4  24  13       57.67       58.45     15.50 o 
  -3  24  13        2.12        2.86      8.33 o 
  -2  24  13       33.55       31.70      8.00 o 
  -1  24  13       14.82       16.96      6.73 o 
   0  24  13       27.68       28.13      7.37 o 
   1  24  13        4.63        4.17      4.67 o 
   2  24  13        0.61        3.84      4.81 o 
   3  24  13        6.66       14.91      7.48 o 
   4  24  13        0.18       23.87     13.44 o 
   5  24  13       16.64       19.95      9.53 o 
  -5  25  13        7.97       10.53     10.62 o 
  -4  25  13       20.05       12.73     11.26 o 
  -3  25  13        0.08        6.29      9.59 o 
  -2  25  13       25.85       33.19      8.65 o 
  -1  25  13       66.63       69.41     11.97 o 
   0  25  13       25.56       22.14      7.08 o 
   1  25  13        4.45       16.45      7.86 o 
   2  25  13      131.09      153.30     16.68 o 
   3  25  13       32.22       48.23     16.13 o 
   4  25  13        2.79        0.09      9.98 o 
  -5  26  13       44.02       82.74     19.08 o 
  -4  26  13        8.30       15.88     12.55 o 
  -3  26  13       32.81       39.72     10.90 o 
  -2  26  13        0.30        4.78      6.85 o 
  -1  26  13        0.59        9.49      6.98 o 
   0  26  13       97.90       94.36     16.82 o 
   1  26  13      106.22      118.58     14.62 o 
   2  26  13       42.05       70.95     16.77 o 
   3  26  13        4.43        8.10      8.95 o 
   4  26  13       13.66       17.96     12.39 o 
  -4  27  13      117.21      132.42     22.74 o 
  -3  27  13      136.59      138.58     23.27 o 
  -2  27  13       34.35       39.69      9.52 o 
  -1  27  13       52.13       61.66     12.27 o 
   0  27  13        3.63        6.80      7.08 o 
   1  27  13        0.01        6.19     10.81 o 
   2  27  13       74.05      105.24     21.05 o 
   3  27  13       68.57       82.95     18.63 o 
  -4  28  13       17.99        3.78      6.87 o 
  -3  28  13        0.33       11.14      5.87 o 
  -2  28  13        8.06        8.21     12.86 o 
  -1  28  13        9.52       24.95      8.73 o 
   0  28  13        1.95        0.01      9.72 o 
   1  28  13       24.67       38.77     15.58 o 
   2  28  13       19.79       28.22     13.30 o 
  -3  29  13       21.08       22.87     10.66 o 
  -2  29  13      155.87      153.23     27.23 o 
  -1  29  13        0.09       25.53     14.73 o 
   0  29  13       14.47       10.78     10.27 o 
   1  29  13      151.66      165.65     27.58 o 
  -8   0  14       55.62       58.56     14.85 o 
  -6   0  14        0.03        5.75      6.66 o 
  -4   0  14     1643.72     1598.21     56.40 o 
  -2   0  14      438.05      377.45     27.07 o 
   0   0  14      765.83      756.78     20.92 o 
   2   0  14     2988.73     3343.56     75.52 o 
   4   0  14        7.57       12.40      9.81 o 
   6   0  14       60.88      101.98     18.94 o 
   8   0  14       33.47       25.60     13.20 o 
  -9   1  14      136.19      138.68     16.34 o 
  -8   1  14      186.20      200.80     23.22 o 
  -7   1  14        5.96       19.05      6.52 o 
  -6   1  14        0.01        0.01      4.84 o 
  -5   1  14      294.50      287.41     18.44 o 
  -4   1  14      554.76      562.10     23.94 o 
  -3   1  14      303.26      303.45     16.91 o 
  -2   1  14      406.63      378.12     17.11 o 
  -1   1  14      358.37      335.51     10.54 o 
   0   1  14        0.08        6.50      6.13 o 
   1   1  14      164.79      238.23     24.48 o 
   2   1  14     3304.21     3313.09     99.33 o 
   3   1  14      612.53      590.21     19.87 o 
   4   1  14       83.02       83.79     12.50 o 
   5   1  14        0.60        8.10      6.41 o 
   6   1  14       79.37      114.25     24.66 o 
   7   1  14       17.49       18.19      8.91 o 
   8   1  14      133.57      108.32     14.65 o 
  -9   2  14        2.51       14.34      9.42 o 
  -8   2  14       62.81       79.48     12.55 o 
  -7   2  14        0.84        2.57      5.12 o 
  -6   2  14       19.64       19.88      7.22 o 
  -5   2  14       70.77       74.93     10.23 o 
  -4   2  14       40.76       30.53     10.44 o 
  -3   2  14       10.22       14.03      8.50 o 
  -2   2  14       19.95       22.61      4.65 o 
  -1   2  14        8.32       13.70      5.60 o 
   0   2  14        0.79        8.08      4.15 o 
   1   2  14      602.71      596.05     15.37 o 
   2   2  14      476.41      743.90     91.87 o 
   3   2  14       26.33       38.40      6.59 o 
   4   2  14      104.90      105.08     10.96 o 
   5   2  14       12.04       19.08      6.66 o 
   6   2  14      231.62      222.45     18.88 o 
   7   2  14      162.33      151.52     16.05 o 
   8   2  14       20.70       45.20     10.69 o 
  -9   3  14       78.73       77.55     12.75 o 
  -8   3  14        2.36        1.33      5.58 o 
  -7   3  14        5.47       27.75      8.11 o 
  -6   3  14       40.61       38.14      8.44 o 
  -5   3  14       18.48       18.78      6.21 o 
  -4   3  14      119.89      126.26     11.45 o 
  -3   3  14      377.85      386.23     18.58 o 
  -2   3  14        6.21        8.24      3.11 o 
  -1   3  14       47.04       55.47      5.50 o 
   0   3  14      347.63      330.28      9.82 o 
   1   3  14     1246.05     1133.02     20.23 o 
   2   3  14       34.47      100.11     12.68 o 
   3   3  14        3.00        7.69      3.09 o 
   4   3  14      107.10      110.52     12.13 o 
   5   3  14        5.29       17.40      7.75 o 
   6   3  14      123.77      129.09     14.91 o 
   7   3  14       92.93       83.79     12.54 o 
   8   3  14        0.13       15.21      8.60 o 
  -9   4  14       31.16       43.55     10.02 o 
  -8   4  14       14.84       14.55      7.30 o 
  -7   4  14       13.03       18.61      6.73 o 
  -6   4  14      352.08      380.98     22.26 o 
  -5   4  14      253.64      244.46     16.67 o 
  -4   4  14       74.48       81.57     13.92 o 
  -3   4  14        9.14        3.59      3.80 o 
  -2   4  14       34.83       30.34      5.14 o 
  -1   4  14      975.50     1005.87     16.97 o 
   0   4  14       11.46       21.11      4.12 o 
   1   4  14       36.07       69.26     10.49 o 
   2   4  14      400.93      419.18     14.55 o 
   3   4  14       92.44       81.94      6.26 o 
   4   4  14        1.09       16.38      8.36 o 
   5   4  14       14.77       19.97      6.73 o 
   6   4  14      136.39      133.04     15.07 o 
   7   4  14        6.77       10.56      7.93 o 
   8   4  14       91.17       81.48     12.71 o 
  -9   5  14       19.80       32.52      9.28 o 
  -8   5  14        1.37        3.18      5.13 o 
  -7   5  14       98.47      103.85     12.77 o 
  -6   5  14      386.36      386.59     22.86 o 
  -5   5  14      111.94      114.10     11.46 o 
  -4   5  14      131.24      102.46     11.59 o 
  -3   5  14       25.33       21.88      5.97 o 
  -2   5  14      136.67      124.18      9.19 o 
  -1   5  14      175.96      165.66     12.40 o 
   0   5  14     1112.99     1082.07     17.86 o 
   1   5  14      296.03      268.54     10.72 o 
   2   5  14     1418.30     1351.36     21.20 o 
   3   5  14       60.05       48.42      5.50 o 
   4   5  14       54.76       70.96     13.70 o 
   5   5  14        8.54       19.83      7.26 o 
   6   5  14        4.10        6.18      5.87 o 
   7   5  14        3.78        7.17      7.33 o 
   8   5  14       23.10       46.47     11.29 o 
  -9   6  14       35.27       28.87      7.78 o 
  -8   6  14       90.34       97.06     13.10 o 
  -7   6  14       53.21       57.37      9.55 o 
  -6   6  14       35.11       44.03      7.93 o 
  -5   6  14       47.64       51.90      9.50 o 
  -4   6  14       19.23       22.63      6.84 o 
  -3   6  14       89.58       96.26      9.87 o 
  -2   6  14      653.28      602.69     20.47 o 
  -1   6  14      301.84      307.73      9.45 o 
   0   6  14      313.06      304.52      9.14 o 
   1   6  14        1.92        1.90      3.00 o 
   2   6  14       63.23       67.74      6.72 o 
   3   6  14       13.80       17.86      3.91 o 
   4   6  14      294.09      300.10     11.67 o 
   5   6  14        8.34       22.40      7.62 o 
   6   6  14       44.37       57.84      9.66 o 
   7   6  14        2.78       20.83      9.26 o 
   8   6  14       44.59       58.09     27.78 o 
  -9   7  14        7.37       22.07      8.41 o 
  -8   7  14        0.02       11.18     13.11 o 
  -7   7  14       63.46       56.46     12.88 o 
  -6   7  14        0.05        4.25      5.46 o 
  -5   7  14       66.07       72.21      9.52 o 
  -4   7  14      425.41      397.42     20.36 o 
  -3   7  14      534.35      446.63     28.87 o 
  -2   7  14      127.99      130.57     10.04 o 
  -1   7  14        6.45        8.39      2.39 o 
   0   7  14      321.00      316.80      9.48 o 
   1   7  14       73.86       68.95      6.76 o 
   2   7  14      293.21      303.18     11.44 o 
   3   7  14      417.28      396.46     13.58 o 
   4   7  14      428.81      435.90     15.11 o 
   5   7  14       67.71       75.66     11.14 o 
   6   7  14       49.72       41.79     10.30 o 
   7   7  14       59.90       63.28     13.17 o 
   8   7  14       67.69      101.06     19.94 o 
  -9   8  14       24.08       33.09     13.12 o 
  -8   8  14       17.15       13.57     11.10 o 
  -7   8  14       67.39       61.44     14.25 o 
  -6   8  14        2.04        4.80      4.88 o 
  -5   8  14       18.81       19.06     10.90 o 
  -4   8  14        8.72        5.56      4.77 o 
  -3   8  14      122.31      111.55      9.22 o 
  -2   8  14      301.15      275.04     15.95 o 
  -1   8  14      146.20      123.68      6.08 o 
   0   8  14      384.27      404.30     10.83 o 
   1   8  14      143.78      108.70      9.95 o 
   2   8  14        7.23        1.90      3.22 o 
   3   8  14      161.13      161.11      9.26 o 
   4   8  14       18.11       16.66      5.15 o 
   5   8  14        0.31       13.95      6.46 o 
   6   8  14        2.77       25.26      9.01 o 
   7   8  14        2.12       11.06      7.95 o 
   8   8  14        8.52       26.71     13.97 o 
  -9   9  14        0.54        2.81      5.94 o 
  -8   9  14        1.56        4.09      5.31 o 
  -7   9  14      109.56      110.28     26.80 o 
  -6   9  14       49.53       54.63      9.83 o 
  -5   9  14        7.77        5.98      6.76 o 
  -4   9  14       25.42       14.85      6.68 o 
  -3   9  14      157.61      154.29     14.10 o 
  -2   9  14       40.83       42.59      7.95 o 
  -1   9  14       80.00       84.85      6.40 o 
   0   9  14      368.10      342.15     10.69 o 
   1   9  14     1250.24     1179.03     31.74 o 
   2   9  14        0.10        5.80      3.28 o 
   3   9  14       58.90       63.88      6.24 o 
   4   9  14        3.20        5.65      3.17 o 
   5   9  14       56.59       58.65      9.18 o 
   6   9  14       77.82       84.41     13.19 o 
   7   9  14       18.41       26.54      9.02 o 
  -8  10  14       31.21       43.84     13.48 o 
  -7  10  14       39.04       45.47      9.78 o 
  -6  10  14       17.81       16.72      6.91 o 
  -5  10  14       24.09       20.07      9.31 o 
  -4  10  14      318.97      334.63     27.18 o 
  -3  10  14      143.86      144.84      9.94 o 
  -2  10  14      370.91      358.83     14.23 o 
  -1  10  14       10.59       14.06      2.36 o 
   0  10  14      240.37      220.63      9.93 o 
   1  10  14       58.33       68.24     17.35 o 
   2  10  14       81.66      102.21     10.49 o 
   3  10  14        0.04        2.35      3.15 o 
   4  10  14        6.32        7.67      3.66 o 
   5  10  14      184.40      193.63     14.04 o 
   6  10  14      275.88      257.60     17.04 o 
   7  10  14       76.12       75.95     12.40 o 
  -8  11  14       71.50       66.41     15.99 o 
  -7  11  14       70.16       68.60     17.16 o 
  -6  11  14       65.04       72.64     15.09 o 
  -5  11  14      105.15       83.72     15.74 o 
  -4  11  14       76.08       54.11     12.08 o 
  -3  11  14      324.58      286.56     24.56 o 
  -2  11  14      164.21      164.23      7.74 o 
  -1  11  14      484.86      478.54     11.48 o 
   0  11  14      402.42      389.94     12.44 o 
   1  11  14       33.37       24.08      5.69 o 
   2  11  14      400.15      384.23     16.67 o 
   3  11  14      237.33      222.81     11.21 o 
   4  11  14       76.29       62.29      6.38 o 
   5  11  14      138.98      151.32     16.76 o 
   6  11  14       47.38       51.66      8.46 o 
   7  11  14        2.09        0.01      5.82 o 
  -8  12  14       92.31       90.65     19.12 o 
  -7  12  14       37.77       63.49     16.07 o 
  -6  12  14        0.83        8.14     10.70 o 
  -5  12  14       12.35       21.95     11.37 o 
  -4  12  14      412.15      382.28     30.02 o 
  -3  12  14       57.79       47.70     12.19 o 
  -2  12  14       66.73       57.54      9.65 o 
  -1  12  14      405.20      364.27     12.20 o 
   0  12  14      931.66      926.35     23.90 o 
   1  12  14       39.73       44.87     10.19 o 
   2  12  14      179.36      200.24     13.55 o 
   3  12  14        2.16        3.17      3.22 o 
   4  12  14      230.08      217.92     11.30 o 
   5  12  14      159.43      155.53     12.74 o 
   6  12  14      132.36      119.80     14.22 o 
   7  12  14        0.32        9.36      9.77 o 
  -8  13  14      161.52      159.90     24.61 o 
  -7  13  14       77.16       74.54     18.25 o 
  -6  13  14        0.72        7.37      9.39 o 
  -5  13  14        0.26       16.56     10.70 o 
  -4  13  14       42.25       41.93     10.51 o 
  -3  13  14       14.45       17.33      7.75 o 
  -2  13  14      185.07      187.23     20.05 o 
  -1  13  14      319.37      293.84     11.93 o 
   0  13  14      429.74      427.29     13.62 o 
   1  13  14        6.67       12.34      5.10 o 
   2  13  14      113.64      113.13      8.04 o 
   3  13  14      170.71      168.42     12.45 o 
   4  13  14        0.72        2.79      3.86 o 
   5  13  14      321.89      293.64     16.02 o 
   6  13  14        0.23        6.18      7.05 o 
   7  13  14       49.65       50.35     10.65 o 
  -8  14  14       27.38       42.51     15.12 o 
  -7  14  14        9.63       11.83      8.15 o 
  -6  14  14       13.96       12.96      8.64 o 
  -5  14  14        8.96        8.81      7.57 o 
  -4  14  14        8.89       19.44     10.11 o 
  -3  14  14       59.17       56.21     12.17 o 
  -2  14  14      331.27      336.34     25.95 o 
  -1  14  14       32.21       37.62      4.93 o 
   0  14  14      195.12      213.48     10.01 o 
   1  14  14      317.05      319.57     17.84 o 
   2  14  14        4.60       12.24      3.75 o 
   3  14  14      106.22      103.88      8.67 o 
   4  14  14       45.47       42.52      6.69 o 
   5  14  14        0.76       10.05      5.49 o 
   6  14  14        9.33       13.94      6.37 o 
   7  14  14        0.94        8.68     11.72 o 
  -8  15  14        2.91        5.48      8.95 o 
  -7  15  14        1.66        3.82     10.17 o 
  -6  15  14      118.36      105.76     17.43 o 
  -5  15  14      111.10      120.41     18.94 o 
  -4  15  14      102.90       94.72     15.91 o 
  -3  15  14       14.45       23.31      9.36 o 
  -2  15  14       43.21       54.01     12.64 o 
  -1  15  14        0.67        2.82      5.46 o 
   0  15  14      208.79      213.27     10.93 o 
   1  15  14        7.70       20.13      6.30 o 
   2  15  14      231.43      237.10     17.66 o 
   3  15  14      154.76      164.14     12.65 o 
   4  15  14      158.70      164.43     12.28 o 
   5  15  14       18.92       19.04      5.60 o 
   6  15  14        1.07        2.10      5.89 o 
   7  15  14       33.41       38.71     13.24 o 
  -8  16  14       24.67       24.04     13.96 o 
  -7  16  14       25.74       30.66     12.91 o 
  -6  16  14       14.73       18.03     10.36 o 
  -5  16  14       29.23       43.64     13.96 o 
  -4  16  14       68.70       60.53     13.18 o 
  -3  16  14      204.70      231.32     23.24 o 
  -2  16  14      287.42      294.09     24.96 o 
  -1  16  14       15.62       28.60      8.21 o 
   0  16  14        0.13        9.67      4.48 o 
   1  16  14      208.50      218.50     16.87 o 
   2  16  14       34.23       43.93      8.56 o 
   3  16  14      142.48      153.34     11.69 o 
   4  16  14      117.71      130.12     11.20 o 
   5  16  14       31.68       36.41      8.60 o 
   6  16  14        0.35        0.01      4.98 o 
   7  16  14        0.03        2.28      8.10 o 
  -7  17  14       42.85       65.33     16.17 o 
  -6  17  14       23.35       30.58     12.84 o 
  -5  17  14       13.93       18.90     10.31 o 
  -4  17  14      172.97      214.59     26.18 o 
  -3  17  14       53.71       62.70     13.81 o 
  -2  17  14      477.76      492.11     32.79 o 
  -1  17  14       68.18       72.96      9.41 o 
   0  17  14      109.78      125.24     10.69 o 
   1  17  14       18.28       25.73      8.26 o 
   2  17  14      244.76      223.84     18.53 o 
   3  17  14       62.01       69.77      9.88 o 
   4  17  14       67.48       71.10      8.75 o 
   5  17  14        2.07       12.11      7.48 o 
   6  17  14       20.68       28.10      8.48 o 
  -7  18  14      149.28      141.75     24.67 o 
  -6  18  14       18.60       13.97      9.88 o 
  -5  18  14      194.23      181.43     24.62 o 
  -4  18  14       80.21      114.32     19.43 o 
  -3  18  14       19.58       13.61      7.95 o 
  -2  18  14        5.90       11.60      8.97 o 
  -1  18  14       15.08       13.05      5.15 o 
   0  18  14       23.09       10.75      7.73 o 
   1  18  14      213.92      225.57     18.28 o 
   2  18  14        0.01        7.17      7.17 o 
   3  18  14      380.01      388.81     24.51 o 
   4  18  14      344.40      301.51     28.14 o 
   5  18  14       31.15       23.49     11.32 o 
   6  18  14        0.62        6.49      9.47 o 
  -7  19  14       18.89       18.32     11.74 o 
  -6  19  14        2.34       12.60     10.92 o 
  -5  19  14       15.05       27.10     14.44 o 
  -4  19  14       86.83       98.57     17.61 o 
  -3  19  14      463.08      454.36     34.14 o 
  -2  19  14        0.94        3.69      6.81 o 
  -1  19  14      542.95      510.85     29.24 o 
   0  19  14       16.14       11.29      8.45 o 
   1  19  14      467.49      422.23     24.89 o 
   2  19  14       45.60       48.77     10.11 o 
   3  19  14       12.21       11.52      8.07 o 
   4  19  14      177.38      206.73     18.32 o 
   5  19  14       28.46       18.01     12.19 o 
   6  19  14       39.80       67.09     17.44 o 
  -7  20  14        2.00        5.80      7.61 o 
  -6  20  14        2.05        6.83      8.49 o 
  -5  20  14       23.31       19.78     10.20 o 
  -4  20  14      133.54      130.29     21.55 o 
  -3  20  14       22.64       21.53      9.17 o 
  -2  20  14       10.47       20.37      7.70 o 
  -1  20  14       40.58       30.24      6.65 o 
   0  20  14        0.69        9.12      7.21 o 
   1  20  14        2.15        0.04      4.72 o 
   2  20  14       35.60       37.93      7.77 o 
   3  20  14      295.56      292.32     21.68 o 
   4  20  14        0.20       18.01      6.75 o 
   5  20  14        0.80        0.18      6.35 o 
  -6  21  14       11.34        0.70      6.74 o 
  -5  21  14       10.27       14.06      9.85 o 
  -4  21  14       81.29       89.52     17.64 o 
  -3  21  14       34.82       30.27     10.87 o 
  -2  21  14       56.20       70.57     10.81 o 
  -1  21  14        9.31       11.17      9.22 o 
   0  21  14       11.22       26.56      8.35 o 
   1  21  14        7.27       28.42      8.40 o 
   2  21  14       25.92       33.62      7.33 o 
   3  21  14       37.89       57.70     10.47 o 
   4  21  14        6.72        3.22      5.91 o 
   5  21  14       25.63       40.35     13.23 o 
  -6  22  14       23.63       16.46     11.70 o 
  -5  22  14       15.45       17.52      9.77 o 
  -4  22  14       53.08       56.14     14.28 o 
  -3  22  14      123.57      140.89     20.66 o 
  -2  22  14       25.09       35.05      8.95 o 
  -1  22  14       16.97       20.88     12.37 o 
   0  22  14       45.58       43.15     13.81 o 
   1  22  14        2.86        7.47      7.72 o 
   2  22  14       57.69       61.90     11.45 o 
   3  22  14       31.44       25.31      8.75 o 
   4  22  14       38.39       44.43     11.21 o 
   5  22  14        2.66       13.04      9.75 o 
  -6  23  14       76.77       80.93     19.19 o 
  -5  23  14        5.35        9.44      9.51 o 
  -4  23  14        5.00        6.19      6.54 o 
  -3  23  14      182.94      179.47     23.89 o 
  -2  23  14      111.13       98.95     13.14 o 
  -1  23  14       22.79       39.38     14.06 o 
   0  23  14        4.66       11.75      6.64 o 
   1  23  14        9.88        3.42      5.71 o 
   2  23  14       25.63       37.61      9.43 o 
   3  23  14        0.94        5.27      5.16 o 
   4  23  14      107.52      115.15     14.40 o 
   5  23  14        6.21        5.22      6.48 o 
  -5  24  14        0.14       14.66     11.72 o 
  -4  24  14        3.38        0.01      6.63 o 
  -3  24  14       11.06        2.07      6.21 o 
  -2  24  14       58.59       69.29     17.10 o 
  -1  24  14       31.51       37.38      9.59 o 
   0  24  14       13.65       24.93      8.66 o 
   1  24  14        0.05        5.49      7.24 o 
   2  24  14       64.07       91.92     13.47 o 
   3  24  14       62.74       50.31      9.92 o 
   4  24  14        3.32       10.48      6.98 o 
  -5  25  14       50.33       56.63     16.32 o 
  -4  25  14        0.29       11.59      7.63 o 
  -3  25  14       83.51      105.03     13.12 o 
  -2  25  14       12.02        8.90      8.55 o 
  -1  25  14       45.43       34.22      8.37 o 
   0  25  14      144.47      129.21     15.95 o 
   1  25  14        1.92       13.49      7.49 o 
   2  25  14       29.70       33.32      9.26 o 
   3  25  14       45.69       50.48     10.32 o 
   4  25  14        0.56        0.22      8.29 o 
  -5  26  14        3.55       20.07     11.25 o 
  -4  26  14       44.30       69.79     16.60 o 
  -3  26  14       39.39       37.82      9.64 o 
  -2  26  14       21.46       39.22     10.76 o 
  -1  26  14        4.80       17.61      7.35 o 
   0  26  14        9.68       15.72      7.89 o 
   1  26  14       36.29       42.42      9.42 o 
   2  26  14        0.04        2.80      5.25 o 
   3  26  14       43.32       61.96     17.38 o 
  -4  27  14       59.57       70.40     17.52 o 
  -3  27  14      112.81      127.54     21.75 o 
  -2  27  14       82.87      105.10     15.37 o 
  -1  27  14        6.61        8.59     13.01 o 
   0  27  14       14.53       11.44      6.17 o 
   1  27  14       48.69       54.46     16.80 o 
   2  27  14        7.22       21.45     12.25 o 
  -4  28  14      147.45      146.39     22.60 o 
  -3  28  14       16.11       31.96     12.74 o 
  -2  28  14       16.85       29.10      9.51 o 
  -1  28  14       16.84        8.82      6.27 o 
   0  28  14        2.74        0.01      9.96 o 
   1  28  14        0.29       18.62     13.33 o 
   2  28  14      133.57      148.59     25.29 o 
  -1  29  14       21.41       19.65     13.19 o 
   0  29  14       30.17       33.29     13.75 o 
  -9   0  15       66.01       70.31     17.11 o 
  -7   0  15      137.56      152.85     22.33 o 
  -5   0  15       66.01       60.60     14.39 o 
  -3   0  15       72.24       43.99     11.12 o 
  -1   0  15      839.95      749.32     22.59 o 
   1   0  15     2674.28     2663.66     72.25 o 
   3   0  15      656.44      595.92     26.05 o 
   5   0  15      515.50      493.92     38.70 o 
   7   0  15        1.97       21.41     11.48 o 
  -9   1  15        0.79        5.30      6.89 o 
  -8   1  15       23.37       26.54      7.80 o 
  -7   1  15      107.54      110.10     14.59 o 
  -6   1  15       48.77       44.06      8.26 o 
  -5   1  15      442.39      410.47     22.69 o 
  -4   1  15     1318.91     1162.95     34.76 o 
  -3   1  15       28.39       19.07      5.57 o 
  -2   1  15       57.12       53.02      4.76 o 
  -1   1  15        7.74       40.58     14.96 o 
   0   1  15      569.17      641.94     14.46 o 
   1   1  15      275.40      430.08     80.36 o 
   2   1  15      323.15      361.53      8.95 o 
   3   1  15      228.53      261.86     17.41 o 
   4   1  15        6.94        6.29      5.63 o 
   5   1  15       57.78       88.40     14.20 o 
   6   1  15       54.33       54.40     10.21 o 
   7   1  15       32.56       55.63     10.84 o 
   8   1  15       43.34       36.48     14.63 o 
  -9   2  15      142.98      140.54     16.62 o 
  -8   2  15       30.17       46.85     10.07 o 
  -7   2  15      133.05      142.36     16.02 o 
  -6   2  15       86.24       73.84     11.35 o 
  -5   2  15       37.55       49.04      9.53 o 
  -4   2  15        1.52       10.82      6.00 o 
  -3   2  15       11.01       11.25      6.15 o 
  -2   2  15       25.47       20.91      3.97 o 
  -1   2  15        1.64       15.58      6.59 o 
   0   2  15      248.12      276.94     14.59 o 
   1   2  15      509.71      540.84     50.60 o 
   2   2  15      523.62      550.06     12.99 o 
   3   2  15      237.44      264.08     16.71 o 
   4   2  15        0.01       12.99      9.50 o 
   5   2  15       23.23       20.40      8.25 o 
   6   2  15        9.18       18.40      6.97 o 
   7   2  15       38.53       57.22     11.00 o 
   8   2  15       21.31       31.67     14.61 o 
  -9   3  15       29.67       30.89      9.81 o 
  -8   3  15       44.11       62.59     11.04 o 
  -7   3  15       63.64       52.31     10.71 o 
  -6   3  15      340.70      321.21     21.64 o 
  -5   3  15        0.70        5.50      4.67 o 
  -4   3  15      248.14      211.21     16.23 o 
  -3   3  15      247.48      219.35     15.49 o 
  -2   3  15       26.48       14.78      5.62 o 
  -1   3  15       33.96       29.10      4.40 o 
   0   3  15       67.45       79.20      7.59 o 
   1   3  15        1.01       28.80      8.13 o 
   2   3  15      211.98      210.51      8.51 o 
   3   3  15       41.15       48.90      5.32 o 
   4   3  15      253.84      236.22     16.38 o 
   5   3  15        2.74       16.21      6.97 o 
   6   3  15       10.76       33.00      9.70 o 
   7   3  15        2.46        5.40      8.42 o 
  -9   4  15        6.88        9.17      7.56 o 
  -8   4  15        4.72       12.35      7.49 o 
  -7   4  15        0.60        0.20      4.78 o 
  -6   4  15       50.45       49.31     13.95 o 
  -5   4  15       48.55       56.69      9.20 o 
  -4   4  15       11.52       16.02      5.51 o 
  -3   4  15       99.80       87.87     15.47 o 
  -2   4  15      862.60      859.75     20.51 o 
  -1   4  15      195.43      203.15     11.52 o 
   0   4  15      120.18      102.57      6.15 o 
   1   4  15        9.84       17.65      3.40 o 
   2   4  15      121.47      133.39      7.14 o 
   3   4  15        0.82       12.27      3.16 o 
   4   4  15        8.01       19.62      7.87 o 
   5   4  15        0.41        0.23      5.89 o 
   6   4  15      129.50      129.17     14.24 o 
   7   4  15       16.13       24.38      8.49 o 
  -9   5  15       64.02       79.95     13.88 o 
  -8   5  15       33.31       35.64      9.50 o 
  -7   5  15      182.98      182.62     17.03 o 
  -6   5  15       78.64       65.54     11.42 o 
  -5   5  15       92.12       83.37     11.84 o 
  -4   5  15        0.19        0.12      4.82 o 
  -3   5  15      255.69      247.79     15.54 o 
  -2   5  15        4.90       24.63      5.69 o 
  -1   5  15       30.80       29.50      4.02 o 
   0   5  15      275.72      260.98      8.68 o 
   1   5  15      418.75      415.00     12.91 o 
   2   5  15       11.11       11.69      2.77 o 
   3   5  15       42.13       43.87      5.16 o 
   4   5  15       11.66       13.86      7.44 o 
   5   5  15        3.16       17.20      6.14 o 
   6   5  15       68.81       73.27     11.43 o 
   7   5  15       18.77       17.02     10.31 o 
  -9   6  15        9.85       15.26      7.42 o 
  -8   6  15       40.97       59.76     11.15 o 
  -7   6  15        2.28        3.39      6.13 o 
  -6   6  15       27.11       33.35      9.11 o 
  -5   6  15      373.36      325.42     20.50 o 
  -4   6  15        7.52       13.17      5.77 o 
  -3   6  15       38.41       22.44      6.92 o 
  -2   6  15      867.54      817.20     23.98 o 
  -1   6  15        3.46        1.64      1.96 o 
   0   6  15       10.57        9.83      2.79 o 
   1   6  15        6.84        9.73      3.19 o 
   2   6  15       24.88       28.38      4.57 o 
   3   6  15        0.07        4.25      3.42 o 
   4   6  15      114.41       98.56     10.36 o 
   5   6  15       30.30       31.14      8.60 o 
   6   6  15      107.36      128.51     15.12 o 
   7   6  15       95.09       93.43     14.19 o 
  -9   7  15       31.35       29.68      9.56 o 
  -8   7  15       53.47       54.29     10.55 o 
  -7   7  15       25.46       27.53      8.44 o 
  -6   7  15        3.56        1.31      4.80 o 
  -5   7  15        0.03       11.74      7.63 o 
  -4   7  15      185.08      147.59     13.44 o 
  -3   7  15       41.88       39.61      5.74 o 
  -2   7  15      143.73      148.42      9.61 o 
  -1   7  15       72.07       65.75      5.70 o 
   0   7  15       40.66       26.49      5.09 o 
   1   7  15       27.15       28.74      8.06 o 
   2   7  15       30.18       37.21      5.31 o 
   3   7  15      139.79      147.60      9.01 o 
   4   7  15        1.78       10.64      5.77 o 
   5   7  15       48.81       46.64     18.63 o 
   6   7  15       99.48       95.31     16.39 o 
   7   7  15       30.87       62.34     12.38 o 
  -9   8  15       32.98       34.73     12.24 o 
  -8   8  15        2.85        7.52     10.72 o 
  -7   8  15        4.98        2.95      5.93 o 
  -6   8  15        1.66        4.59      4.69 o 
  -5   8  15        1.45       12.88      6.40 o 
  -4   8  15       88.62       75.19      9.95 o 
  -3   8  15      622.19      586.74     21.41 o 
  -2   8  15      110.83      104.50      7.49 o 
  -1   8  15        9.65       12.65      2.51 o 
   0   8  15      100.29      107.48      6.31 o 
   1   8  15      357.28      332.02     13.78 o 
   2   8  15       72.95       80.10      7.53 o 
   3   8  15        2.40       14.98      4.54 o 
   4   8  15       10.45       12.90      3.58 o 
   5   8  15      310.71      330.47     21.80 o 
   6   8  15       87.13       90.94     12.80 o 
   7   8  15       92.34       91.62     14.41 o 
  -8   9  15       29.37       22.04      8.66 o 
  -7   9  15        0.00        6.94      7.45 o 
  -6   9  15       59.29       57.42      9.47 o 
  -5   9  15       46.93       37.53      8.50 o 
  -4   9  15       32.80       35.24     11.17 o 
  -3   9  15       39.24       35.11     12.50 o 
  -2   9  15      492.10      485.87     17.33 o 
  -1   9  15      180.58      191.94      8.11 o 
   0   9  15       16.47       23.59      3.60 o 
   1   9  15      142.79      143.49     11.97 o 
   2   9  15        1.82        3.66      4.08 o 
   3   9  15      620.40      545.10     17.18 o 
   4   9  15       41.16       51.68      5.48 o 
   5   9  15      168.94      164.29     20.89 o 
   6   9  15        6.86       11.55      7.83 o 
   7   9  15        0.11       29.07      9.53 o 
  -8  10  15       34.80       41.39     13.27 o 
  -7  10  15       11.12        0.09      6.31 o 
  -6  10  15        8.41        5.89      6.13 o 
  -5  10  15       32.85       33.94     10.79 o 
  -4  10  15       21.13       25.00      9.00 o 
  -3  10  15       28.65       13.04      6.87 o 
  -2  10  15      269.63      241.10     13.21 o 
  -1  10  15      167.99      158.36      7.29 o 
   0  10  15       36.60       34.00      4.39 o 
   1  10  15        1.76        5.89      4.45 o 
   2  10  15      740.85      683.17     26.10 o 
   3  10  15       41.30       50.42      7.89 o 
   4  10  15       10.39       11.20      4.32 o 
   5  10  15       13.60       28.83      9.34 o 
   6  10  15      124.87      146.06     16.99 o 
   7  10  15       10.04        9.63     11.06 o 
  -8  11  15        0.56        0.40      6.15 o 
  -7  11  15       52.20       60.59     16.30 o 
  -6  11  15        6.12        3.30      6.48 o 
  -5  11  15       70.38       48.28     12.64 o 
  -4  11  15       41.76       49.92     13.14 o 
  -3  11  15        5.63        9.91      5.87 o 
  -2  11  15      222.66      211.67     18.79 o 
  -1  11  15       54.97       57.35      4.76 o 
   0  11  15      109.18      125.95      7.48 o 
   1  11  15        0.57        4.02      4.02 o 
   2  11  15       40.72       46.81      7.00 o 
   3  11  15        0.02        1.37      3.15 o 
   4  11  15        8.32       11.92      4.99 o 
   5  11  15      485.42      479.82     26.47 o 
   6  11  15      110.68      117.64     15.13 o 
   7  11  15       40.74       28.88      9.17 o 
  -8  12  15       39.02       51.66     15.98 o 
  -7  12  15       20.58       16.49     11.75 o 
  -6  12  15       90.31       60.34     14.17 o 
  -5  12  15       37.77       44.07     12.77 o 
  -4  12  15       19.04       12.70      8.70 o 
  -3  12  15       24.02       15.89      6.38 o 
  -2  12  15       20.83       11.16      7.20 o 
  -1  12  15      157.41      150.22      8.42 o 
   0  12  15      130.01      129.45      7.45 o 
   1  12  15      170.18      149.61     12.76 o 
   2  12  15      103.37      111.67      8.81 o 
   3  12  15       58.63       58.81      7.10 o 
   4  12  15       66.35       72.10      9.26 o 
   5  12  15       82.76       82.83     11.80 o 
   6  12  15       42.44       34.63     14.90 o 
   7  12  15        0.34       24.39     13.84 o 
  -8  13  15       89.29      113.09     21.76 o 
  -7  13  15       22.69       20.21     11.53 o 
  -6  13  15      204.88      195.14     24.71 o 
  -5  13  15      242.36      230.94     25.52 o 
  -4  13  15      226.31      218.85     22.67 o 
  -3  13  15       44.04       41.76     11.58 o 
  -2  13  15       13.40       23.12      8.00 o 
  -1  13  15       90.34       95.38      7.28 o 
   0  13  15      248.91      258.04     11.58 o 
   1  13  15      166.58      150.77     13.02 o 
   2  13  15       89.34       93.09      8.97 o 
   3  13  15        6.28       13.24      4.38 o 
   4  13  15        4.23        5.12      3.75 o 
   5  13  15       19.43       31.05     12.12 o 
   6  13  15       13.22       26.99      8.35 o 
  -8  14  15        0.50        0.01      7.45 o 
  -7  14  15       10.39       21.79     12.46 o 
  -6  14  15        0.60       10.61      8.95 o 
  -5  14  15       90.56       91.10     16.57 o 
  -4  14  15        0.37        9.60      9.49 o 
  -3  14  15       48.81       47.28     10.51 o 
  -2  14  15        0.05        3.86      8.16 o 
  -1  14  15      449.17      452.68     20.29 o 
   0  14  15       32.19       48.72      6.65 o 
   1  14  15        1.49        8.92      4.34 o 
   2  14  15      138.80      127.09     10.24 o 
   3  14  15       14.85       25.93      4.60 o 
   4  14  15        8.62        9.83      4.06 o 
   5  14  15      134.03      130.98     14.42 o 
   6  14  15        0.31       11.94      6.30 o 
  -8  15  15        0.78        0.01     10.23 o 
  -7  15  15        7.01        7.93      9.69 o 
  -6  15  15      222.64      206.23     26.45 o 
  -5  15  15      136.85      160.53     22.35 o 
  -4  15  15       35.50       40.05     12.49 o 
  -3  15  15       21.02       26.78      9.53 o 
  -2  15  15      231.26      241.54     22.24 o 
  -1  15  15      116.47      126.17     11.79 o 
   0  15  15      508.88      493.17     21.69 o 
   1  15  15       41.35       59.26      7.40 o 
   2  15  15       53.98       58.36      7.42 o 
   3  15  15      146.82      155.69     11.29 o 
   4  15  15      511.81      501.99     18.29 o 
   5  15  15       44.32       54.60     11.11 o 
   6  15  15        5.20        6.45      7.37 o 
  -7  16  15        8.19       16.44      9.74 o 
  -6  16  15       12.29       19.04     10.86 o 
  -5  16  15        2.17        3.62      7.62 o 
  -4  16  15       30.04       30.76     12.12 o 
  -3  16  15        0.58        5.51      8.39 o 
  -2  16  15      159.14      150.93     19.43 o 
  -1  16  15      243.53      248.86     25.63 o 
   0  16  15        5.69       15.03      7.75 o 
   1  16  15        8.10       18.28      8.16 o 
   2  16  15       60.84       69.91      8.71 o 
   3  16  15       11.34       14.22      5.39 o 
   4  16  15      137.89      167.43     13.29 o 
   5  16  15      121.65      111.23     10.93 o 
   6  16  15       14.99       19.65      7.52 o 
  -7  17  15        0.49        1.51      9.13 o 
  -6  17  15       37.43       23.62     11.54 o 
  -5  17  15       85.66       96.01     18.69 o 
  -4  17  15       21.52       28.21     12.18 o 
  -3  17  15       93.44      102.33     16.76 o 
  -2  17  15       66.40       59.36     12.37 o 
  -1  17  15       83.49       86.77      9.92 o 
   0  17  15       20.70       16.53      5.27 o 
   1  17  15      177.04      201.95     13.39 o 
   2  17  15       92.14       82.19     11.48 o 
   3  17  15       59.85       80.15     11.48 o 
   4  17  15       21.75       37.02      7.38 o 
   5  17  15       44.83       55.82     10.45 o 
   6  17  15        0.70       12.80     10.93 o 
  -7  18  15        3.46       13.06     10.92 o 
  -6  18  15        0.24       14.60     11.38 o 
  -5  18  15      102.96      112.34     18.95 o 
  -4  18  15       21.66       14.21      7.76 o 
  -3  18  15      314.67      320.88     29.97 o 
  -2  18  15        6.63        2.88      4.33 o 
  -1  18  15      125.44      123.53     18.29 o 
   0  18  15        5.22       12.73      5.90 o 
   1  18  15        0.02        9.37      5.36 o 
   2  18  15      311.22      285.41     20.48 o 
   3  18  15       34.44       45.07      9.73 o 
   4  18  15        5.09       16.45     13.44 o 
   5  18  15       17.76       24.96      8.67 o 
   6  18  15        1.99        7.11      7.96 o 
  -7  19  15        0.76        0.01      7.01 o 
  -6  19  15       52.34       64.26     17.11 o 
  -5  19  15      156.03      185.59     24.38 o 
  -4  19  15       92.40      143.22     21.65 o 
  -3  19  15      269.75      268.99     27.55 o 
  -2  19  15       37.09       44.66      8.84 o 
  -1  19  15       28.37       39.93     12.01 o 
   0  19  15       74.79       71.67     15.03 o 
   1  19  15       80.81       96.24     12.45 o 
   2  19  15      104.89      107.78     13.48 o 
   3  19  15       17.09       43.96     14.38 o 
   4  19  15      194.38      195.27     17.99 o 
   5  19  15       59.91       43.71     10.24 o 
  -6  20  15       16.60        7.46      7.12 o 
  -5  20  15      150.39      155.81     22.95 o 
  -4  20  15       51.48       54.15     14.97 o 
  -3  20  15        2.86       18.60      9.50 o 
  -2  20  15       79.21      100.03     16.68 o 
  -1  20  15        7.31        3.69      7.44 o 
   0  20  15       67.33       68.65     11.04 o 
   1  20  15       83.20       75.31     11.78 o 
   2  20  15       29.32       41.53      9.47 o 
   3  20  15       61.95       85.37     17.29 o 
   4  20  15        0.01        4.64      6.13 o 
   5  20  15        0.24        6.83      7.62 o 
  -6  21  15       24.98       33.01     12.72 o 
  -5  21  15        0.67        0.01      6.95 o 
  -4  21  15       17.11       30.06     11.60 o 
  -3  21  15       11.71        5.46      9.17 o 
  -2  21  15       58.68       67.13     10.57 o 
  -1  21  15       52.83       58.97     14.77 o 
   0  21  15      111.01      115.73     17.29 o 
   1  21  15       19.66       21.18      7.53 o 
   2  21  15       42.94       65.34     10.91 o 
   3  21  15        8.95        8.11     10.33 o 
   4  21  15      223.98      203.56     19.06 o 
   5  21  15       18.07       32.40     14.29 o 
  -6  22  15       16.71       50.56     15.20 o 
  -5  22  15       84.33       85.53     18.35 o 
  -4  22  15        7.79        1.02      7.23 o 
  -3  22  15       14.12       34.68     13.71 o 
  -2  22  15       10.64       17.06      8.04 o 
  -1  22  15       35.54       49.70     13.91 o 
   0  22  15        2.87        5.48      5.98 o 
   1  22  15        1.53        7.72      7.48 o 
   2  22  15       46.95       59.95     10.81 o 
   3  22  15       35.06       35.79      9.62 o 
   4  22  15        0.12        5.77      7.55 o 
   5  22  15        0.03        8.04      7.73 o 
  -6  23  15        2.20        0.03      9.00 o 
  -5  23  15       11.42       21.85     11.65 o 
  -4  23  15       37.81       54.78     14.97 o 
  -3  23  15        2.43        9.01      8.58 o 
  -2  23  15        3.92       11.14      9.86 o 
  -1  23  15       78.18      117.44     19.94 o 
   0  23  15       48.59       67.22     18.89 o 
   1  23  15       18.03       32.53      8.52 o 
   2  23  15        1.80       11.38      7.53 o 
   3  23  15       27.47       34.60      8.92 o 
   4  23  15       22.20       27.98      8.30 o 
  -5  24  15        7.59        8.97      9.70 o 
  -4  24  15       11.79       20.89     10.54 o 
  -3  24  15        8.34       19.30      7.66 o 
  -2  24  15      112.10      110.67     19.23 o 
  -1  24  15        6.79       17.40      7.15 o 
   0  24  15       12.14       10.41      6.75 o 
   1  24  15       48.20       56.54     11.02 o 
   2  24  15       16.59       21.91      9.44 o 
   3  24  15       15.20       20.54      8.35 o 
   4  24  15       24.34       20.52     11.01 o 
  -5  25  15       28.97       25.54     11.95 o 
  -4  25  15        0.61        6.96      6.46 o 
  -3  25  15       16.69       16.91      7.46 o 
  -2  25  15       18.19       22.35     11.42 o 
  -1  25  15      103.03       95.98     13.69 o 
   0  25  15       52.19       75.93     14.17 o 
   1  25  15        0.73       12.70      7.89 o 
   2  25  15       26.62       24.63      7.67 o 
   3  25  15       68.59       52.56      9.78 o 
  -4  26  15       54.35       45.22     12.98 o 
  -3  26  15        3.00        8.15      9.79 o 
  -2  26  15        1.57        0.09      6.08 o 
  -1  26  15        1.87        1.09      6.18 o 
   0  26  15        3.31        4.28      5.32 o 
   1  26  15       12.38        9.87     10.23 o 
   2  26  15        1.28       19.30      9.64 o 
   3  26  15       39.87       53.19     16.09 o 
  -4  27  15       30.54       53.77     15.21 o 
  -3  27  15       24.83       24.65     13.25 o 
  -2  27  15       22.87       28.64     20.15 o 
  -1  27  15       27.74       24.88      7.97 o 
   0  27  15       46.50       56.96     11.51 o 
   1  27  15        1.85        4.62      5.46 o 
   2  27  15        3.06       53.66     18.20 o 
  -3  28  15        4.88       29.61     13.09 o 
  -2  28  15        0.34        3.81      6.58 o 
  -1  28  15        0.78       18.56      8.45 o 
   0  28  15        2.82        1.40      9.31 o 
   1  28  15      277.56      315.89     37.72 o 
  -8   0  16        4.62       16.33     10.95 o 
  -6   0  16        8.18        0.01      6.21 o 
  -4   0  16     1034.97     1057.53     47.96 o 
  -2   0  16       51.66       61.07      9.12 o 
   0   0  16      264.70      300.43     16.81 o 
   2   0  16     1115.05     1151.39     62.87 o 
   4   0  16        0.02        0.72      7.97 o 
   6   0  16       93.64      105.69     20.08 o 
  -9   1  16       16.19       32.87     10.58 o 
  -8   1  16       13.68       14.76      6.60 o 
  -7   1  16       64.44       66.21     10.93 o 
  -6   1  16       96.81       98.49     12.45 o 
  -5   1  16       54.83       43.16      7.91 o 
  -4   1  16       29.96       34.40     15.76 o 
  -3   1  16       57.50       50.85     11.47 o 
  -2   1  16      110.98       73.46      6.29 o 
  -1   1  16      149.36      154.66      9.69 o 
   0   1  16       27.23       53.29      7.04 o 
   1   1  16      635.44      675.83     16.74 o 
   2   1  16      383.24      483.30     32.12 o 
   3   1  16       60.57       72.37      7.73 o 
   4   1  16        0.05        6.67      5.96 o 
   5   1  16       16.11       24.29      8.89 o 
   6   1  16        5.96       23.11     18.72 o 
   7   1  16       96.85       99.66     13.90 o 
  -9   2  16        1.74       14.94      8.44 o 
  -8   2  16       18.20       26.25      9.33 o 
  -7   2  16      257.71      248.06     19.90 o 
  -6   2  16        0.07       11.43      6.53 o 
  -5   2  16      243.65      227.36     17.43 o 
  -4   2  16      165.71      176.44     14.72 o 
  -3   2  16        5.94        5.52      4.63 o 
  -2   2  16      377.29      335.60     25.43 o 
  -1   2  16        1.74       16.59      4.59 o 
   0   2  16      150.75      161.17     11.08 o 
   1   2  16       20.95       63.13     21.19 o 
   2   2  16        8.15       41.94     12.87 o 
   3   2  16        7.12       14.71      6.59 o 
   4   2  16        0.09        1.85      5.19 o 
   5   2  16       59.80       63.70     11.06 o 
   6   2  16       53.87       57.09     10.76 o 
   7   2  16        2.94       45.54     11.39 o 
  -9   3  16       17.03       26.10      9.25 o 
  -8   3  16       11.14       23.62      8.58 o 
  -7   3  16       67.66       59.42     10.63 o 
  -6   3  16       34.63       32.86      8.31 o 
  -5   3  16       78.28       75.03     11.02 o 
  -4   3  16        9.72       12.09      4.83 o 
  -3   3  16      219.72      180.67     13.79 o 
  -2   3  16        1.70       15.33      8.66 o 
  -1   3  16      212.12      252.43     11.54 o 
   0   3  16        1.46       15.06      4.10 o 
   1   3  16        1.86        6.76      4.55 o 
   2   3  16        0.10        7.63      2.90 o 
   3   3  16       26.66       28.86      6.29 o 
   4   3  16        1.47        4.31      5.21 o 
   5   3  16       65.17       49.91      9.43 o 
   6   3  16       10.81       19.95      8.12 o 
   7   3  16      262.31      242.71     20.77 o 
  -9   4  16       82.46       95.63     14.16 o 
  -8   4  16       47.85       62.78     11.46 o 
  -7   4  16       17.58        4.17      4.80 o 
  -6   4  16        7.04        6.03      5.05 o 
  -5   4  16        5.60       13.78      5.82 o 
  -4   4  16      231.11      180.51     14.83 o 
  -3   4  16        6.53        9.40      5.19 o 
  -2   4  16        8.36        9.51      3.73 o 
  -1   4  16       60.30      101.69      6.20 o 
   0   4  16       20.64       16.60      4.58 o 
   1   4  16       13.45       12.42      3.33 o 
   2   4  16      105.88      103.08      6.56 o 
   3   4  16        2.35        7.30      4.81 o 
   4   4  16        6.63       18.11      8.62 o 
   5   4  16       10.41       13.43      6.27 o 
   6   4  16      108.88      122.66     14.84 o 
   7   4  16        1.39       27.32     16.74 o 
  -9   5  16        8.42       23.02     13.74 o 
  -8   5  16        1.84        5.48      6.16 o 
  -7   5  16        1.12        0.00      5.36 o 
  -6   5  16       20.20       15.45      6.02 o 
  -5   5  16        7.27       21.84      7.74 o 
  -4   5  16        7.58       11.89      5.64 o 
  -3   5  16        0.27        3.34      3.93 o 
  -2   5  16       27.03       43.50      6.72 o 
  -1   5  16      448.97      432.43     12.48 o 
   0   5  16      235.80      206.86      8.48 o 
   1   5  16        6.53       10.99      5.16 o 
   2   5  16      175.02      181.44      8.66 o 
   3   5  16       15.89       21.44      4.42 o 
   4   5  16       56.53       59.02     10.32 o 
   5   5  16       77.81       74.27     11.80 o 
   6   5  16       11.12       47.81     10.63 o 
   7   5  16       20.52       32.23      9.72 o 
  -8   6  16       24.78       31.50     18.29 o 
  -7   6  16       12.57       14.75      6.76 o 
  -6   6  16      140.19      131.74     14.89 o 
  -5   6  16        0.05        4.05      4.54 o 
  -4   6  16       76.88       68.20      8.72 o 
  -3   6  16       13.74        7.76      7.30 o 
  -2   6  16       31.73       31.44      9.57 o 
  -1   6  16        5.87        7.38      2.71 o 
   0   6  16      277.15      263.40     10.12 o 
   1   6  16        3.10       11.92      3.60 o 
   2   6  16       21.47       25.82      4.53 o 
   3   6  16       62.27       58.45      6.04 o 
   4   6  16        3.26        4.52      5.18 o 
   5   6  16        3.14       27.63      9.04 o 
   6   6  16        6.55       17.15     25.04 o 
   7   6  16       32.58       59.42     11.75 o 
  -8   7  16       24.00       24.98      8.23 o 
  -7   7  16        4.82       10.15      9.74 o 
  -6   7  16        0.13        5.35      7.29 o 
  -5   7  16       51.66       42.85      8.88 o 
  -4   7  16        0.04        5.83      4.79 o 
  -3   7  16       25.35       10.12      4.02 o 
  -2   7  16      326.50      302.61     18.78 o 
  -1   7  16       90.41      101.83      6.24 o 
   0   7  16      284.82      269.19      9.83 o 
   1   7  16        7.00        5.30      3.19 o 
   2   7  16       42.16       42.48      5.30 o 
   3   7  16       32.41       41.25      5.90 o 
   4   7  16        0.07        6.59      5.12 o 
   5   7  16       76.60       77.56     16.17 o 
   6   7  16       51.68       55.65     27.54 o 
   7   7  16       89.24       93.01     14.19 o 
  -8   8  16        4.94        7.67      9.78 o 
  -7   8  16        1.16        5.12      6.88 o 
  -6   8  16       89.54       80.33     10.49 o 
  -5   8  16        0.11        0.23      3.98 o 
  -4   8  16       62.25       58.50     12.87 o 
  -3   8  16       78.69       90.13      7.83 o 
  -2   8  16       57.81       59.30      6.81 o 
  -1   8  16      101.74       95.73      5.97 o 
   0   8  16       61.16       54.01      4.88 o 
   1   8  16       10.55        7.07      4.46 o 
   2   8  16       21.38       31.88      6.09 o 
   3   8  16        5.79       11.96      3.53 o 
   4   8  16      139.51      132.84     11.48 o 
   5   8  16       36.53       36.55      9.03 o 
   6   8  16       25.01       32.32     17.56 o 
   7   8  16       19.01       45.09     11.16 o 
  -8   9  16        0.86        2.89      5.03 o 
  -7   9  16        0.25        3.15      6.04 o 
  -6   9  16        2.72        4.24      6.21 o 
  -5   9  16       10.25       10.51      6.17 o 
  -4   9  16      864.78      752.31     41.04 o 
  -3   9  16      318.84      302.66     16.84 o 
  -2   9  16      369.69      349.13     16.48 o 
  -1   9  16        0.04        6.00      2.13 o 
   0   9  16       51.59       46.47      5.06 o 
   1   9  16       58.28       59.79      8.21 o 
   2   9  16      521.53      470.34     18.32 o 
   3   9  16       20.13       19.21      4.99 o 
   4   9  16        7.58        7.91      5.64 o 
   5   9  16        4.29        7.35     11.81 o 
   6   9  16       78.93       93.91     14.79 o 
   7   9  16       78.54       90.06     14.23 o 
  -8  10  16       69.31       77.89     16.98 o 
  -7  10  16        5.36        8.10      7.95 o 
  -6  10  16        0.26        2.29      8.47 o 
  -5  10  16       37.31       33.82     11.91 o 
  -4  10  16       35.39       43.45     11.27 o 
  -3  10  16      177.88      143.43     19.33 o 
  -2  10  16      431.59      404.07     15.96 o 
  -1  10  16      393.60      382.64     11.59 o 
   0  10  16      317.57      316.28     10.65 o 
   1  10  16        2.16       14.59      4.37 o 
   2  10  16        0.09        8.46      4.27 o 
   3  10  16      215.30      232.18     13.13 o 
   4  10  16       23.36       16.66      6.26 o 
   5  10  16        3.68       18.38      6.77 o 
   6  10  16      260.69      259.71     21.68 o 
   7  10  16        3.73       27.48     12.62 o 
  -8  11  16        8.94       20.71     11.19 o 
  -7  11  16       18.35       34.10     13.04 o 
  -6  11  16       16.82       16.79      9.48 o 
  -5  11  16       50.08       59.14     12.90 o 
  -4  11  16       80.54       69.16     13.78 o 
  -3  11  16      213.87      214.53     21.47 o 
  -2  11  16       92.68       91.51     10.94 o 
  -1  11  16      526.26      552.77     13.61 o 
   0  11  16      401.45      375.90     16.08 o 
   1  11  16        7.64       11.78      4.96 o 
   2  11  16        7.81       19.56      6.51 o 
   3  11  16        9.31       14.48      4.66 o 
   4  11  16        1.09        2.70      3.96 o 
   5  11  16       46.53       68.99     15.52 o 
   6  11  16      211.46      221.56     28.00 o 
  -8  12  16       26.98       45.74     15.40 o 
  -7  12  16        0.08        4.31      7.85 o 
  -6  12  16      101.14      129.28     22.33 o 
  -5  12  16       11.46       21.30      9.31 o 
  -4  12  16       66.74       57.36     14.41 o 
  -3  12  16        1.15        7.15      4.84 o 
  -2  12  16       11.26        5.74      5.74 o 
  -1  12  16       15.49       12.93      6.16 o 
   0  12  16      103.16      106.90      9.89 o 
   1  12  16       48.47       54.93      7.86 o 
   2  12  16       83.84       82.14      8.36 o 
   3  12  16        3.08        3.50      4.57 o 
   4  12  16       53.07       60.67      7.78 o 
   5  12  16        6.92       22.50     12.89 o 
   6  12  16       14.20       25.67     12.94 o 
  -8  13  16      107.53      101.55     21.78 o 
  -7  13  16       44.39       36.62     12.61 o 
  -6  13  16        1.42       16.39     11.93 o 
  -5  13  16       52.11       51.35     13.37 o 
  -4  13  16        5.89       19.04      7.91 o 
  -3  13  16       27.06       26.13      9.14 o 
  -2  13  16        2.09        1.42      4.49 o 
  -1  13  16      248.10      238.03     15.32 o 
   0  13  16      168.14      170.89     13.81 o 
   1  13  16       40.95       51.97      8.65 o 
   2  13  16        2.30        6.55      4.15 o 
   3  13  16        7.01       14.18      5.34 o 
   4  13  16      281.79      285.40     16.45 o 
   5  13  16        0.08       32.28     14.43 o 
   6  13  16       33.60       53.02     15.72 o 
  -7  14  16        6.58        0.71      6.32 o 
  -6  14  16      178.63      177.04     24.19 o 
  -5  14  16       11.57       18.83     10.58 o 
  -4  14  16      200.93      190.49     23.29 o 
  -3  14  16        2.79       13.10      7.43 o 
  -2  14  16      325.36      292.00     23.41 o 
  -1  14  16       31.76       36.83      6.90 o 
   0  14  16      177.50      194.91     13.56 o 
   1  14  16        1.40        8.21      4.65 o 
   2  14  16        1.88        1.03      4.16 o 
   3  14  16        0.80        2.33      4.31 o 
   4  14  16      115.76      113.72     10.94 o 
   5  14  16       25.53       56.53     17.68 o 
   6  14  16       29.25       44.80     13.90 o 
  -7  15  16      148.41      133.92     22.62 o 
  -6  15  16       18.45       48.09     14.34 o 
  -5  15  16       81.90       62.00     14.54 o 
  -4  15  16      126.80      110.46     18.35 o 
  -3  15  16        6.68       10.32      4.86 o 
  -2  15  16       14.41       10.44      6.89 o 
  -1  15  16      295.67      310.98     18.08 o 
   0  15  16       77.95       84.90      9.65 o 
   1  15  16       51.87       47.92      7.42 o 
   2  15  16       63.56       55.15      7.76 o 
   3  15  16       10.40       16.86      5.29 o 
   4  15  16       21.90       24.78      6.79 o 
   5  15  16      164.33      167.32     24.30 o 
   6  15  16        4.92        0.02      8.01 o 
  -7  16  16       18.65       27.85     12.02 o 
  -6  16  16      101.83      114.43     20.26 o 
  -5  16  16        3.30        6.74      6.86 o 
  -4  16  16       20.61       24.58     10.97 o 
  -3  16  16       19.59        7.36      5.80 o 
  -2  16  16      164.57      141.32     12.60 o 
  -1  16  16      141.08      140.39     12.44 o 
   0  16  16        7.73       21.88      5.88 o 
   1  16  16      249.25      253.45     14.28 o 
   2  16  16       25.54       28.09      6.01 o 
   3  16  16      191.58      215.74     14.34 o 
   4  16  16      103.27      108.71     11.12 o 
   5  16  16      109.08      133.50     20.83 o 
   6  16  16        4.40        0.06      8.40 o 
  -7  17  16        2.71        7.95     10.14 o 
  -6  17  16       64.40       57.83     15.54 o 
  -5  17  16       16.04       34.81     11.98 o 
  -4  17  16        6.04       24.32     10.70 o 
  -3  17  16       42.10       59.31     13.86 o 
  -2  17  16       59.32       65.57      9.70 o 
  -1  17  16       77.13       79.75     16.80 o 
   0  17  16       72.03       86.48     16.95 o 
   1  17  16        0.24        2.37      4.50 o 
   2  17  16        0.46        8.06      4.61 o 
   3  17  16      207.32      220.45     14.62 o 
   4  17  16       32.54       42.54      7.31 o 
   5  17  16       74.24       74.28     17.98 o 
   6  17  16       21.88       26.95     12.38 o 
  -7  18  16        2.57        0.02      9.82 o 
  -6  18  16       56.91       50.73     15.15 o 
  -5  18  16       33.74       46.26     13.44 o 
  -4  18  16        5.11       14.40      9.74 o 
  -3  18  16      319.69      372.73     30.49 o 
  -2  18  16        1.48       14.52      6.05 o 
  -1  18  16        0.42        2.93      6.70 o 
   0  18  16       86.12       93.42     18.11 o 
   1  18  16      195.82      206.06     14.76 o 
   2  18  16        5.27        5.26      4.12 o 
   3  18  16       30.02       41.15      7.62 o 
   4  18  16       13.91       28.36      6.84 o 
   5  18  16       87.85       98.22     18.78 o 
  -6  19  16        5.70       26.08     13.18 o 
  -5  19  16        0.45        0.01      6.88 o 
  -4  19  16       26.21       21.43     10.79 o 
  -3  19  16        0.11        0.01      7.18 o 
  -2  19  16      110.17      103.13     13.24 o 
  -1  19  16        0.58        2.33      7.59 o 
   0  19  16       19.39       27.00     12.61 o 
   1  19  16        0.11        9.67      5.48 o 
   2  19  16       34.21       40.06      7.30 o 
   3  19  16      193.10      209.76     15.01 o 
   4  19  16        0.05        5.16      4.56 o 
   5  19  16        0.47       17.70     12.22 o 
  -6  20  16       14.19        7.41      7.05 o 
  -5  20  16       91.96       74.77     16.30 o 
  -4  20  16      113.57      101.86     18.61 o 
  -3  20  16        8.34       17.30      9.43 o 
  -2  20  16        5.68        4.69      5.21 o 
  -1  20  16        0.01        7.23      9.13 o 
   0  20  16        5.16       27.68      8.73 o 
   1  20  16       13.17       20.30      7.46 o 
   2  20  16       30.33       40.23      7.10 o 
   3  20  16       18.27       43.16      8.25 o 
   4  20  16        4.21       17.42      6.44 o 
   5  20  16       27.55       44.85     15.12 o 
  -6  21  16        5.66       10.59      8.33 o 
  -5  21  16       12.33       15.52     12.70 o 
  -4  21  16       36.41       43.68     13.22 o 
  -3  21  16       43.59       45.28     12.59 o 
  -2  21  16       29.07       37.09     14.73 o 
  -1  21  16        0.23        5.15     10.22 o 
   0  21  16       10.62       13.77      7.30 o 
   1  21  16        9.38        4.93      4.63 o 
   2  21  16        1.06       12.42      5.02 o 
   3  21  16       17.44       19.01      5.94 o 
   4  21  16       22.98       24.77      6.38 o 
   5  21  16        1.90       11.90     10.34 o 
  -6  22  16       24.56       37.55     14.94 o 
  -5  22  16        4.32        0.00      8.05 o 
  -4  22  16       40.14       54.12     16.28 o 
  -3  22  16       30.82       26.27      7.44 o 
  -2  22  16        0.59       16.74     12.44 o 
  -1  22  16        2.91        8.75      8.12 o 
   0  22  16        2.89       19.98      8.11 o 
   1  22  16       37.41       39.35     11.21 o 
   2  22  16      111.55      113.84     13.83 o 
   3  22  16       20.31        8.33      5.64 o 
   4  22  16       10.21        9.00      4.91 o 
  -5  23  16       13.99       26.31     13.63 o 
  -4  23  16        6.34        3.09      8.57 o 
  -3  23  16        0.81        6.77      7.35 o 
  -2  23  16       11.43       28.64     14.27 o 
  -1  23  16       43.69       38.87     14.79 o 
   0  23  16       12.99        8.95      6.27 o 
   1  23  16        1.01        6.02      7.27 o 
   2  23  16        0.00        3.82      5.77 o 
   3  23  16       25.25       33.16      6.78 o 
   4  23  16        5.50       12.39      5.73 o 
  -5  24  16        2.18       15.64     11.02 o 
  -4  24  16       78.00       74.84     17.41 o 
  -3  24  16       72.72       91.22     20.33 o 
  -2  24  16       69.98       69.42     17.14 o 
  -1  24  16        0.00        0.02      5.26 o 
   0  24  16       18.48       27.86      9.27 o 
   1  24  16       22.92       16.62      5.62 o 
   2  24  16       21.55       30.04     17.19 o 
   3  24  16        4.77        6.69      7.11 o 
   4  24  16        8.02       17.65     11.99 o 
  -5  25  16       28.10        3.32      6.72 o 
  -4  25  16        5.56        0.04      5.94 o 
  -3  25  16        6.19       14.80     10.90 o 
  -2  25  16       11.26       20.92      9.50 o 
  -1  25  16       33.58       55.45     11.38 o 
   0  25  16        9.29        6.40      7.33 o 
   1  25  16       35.68       48.34     10.25 o 
   2  25  16       20.82       28.19      9.42 o 
   3  25  16       88.54       80.11     13.71 o 
  -4  26  16       40.07       41.37     13.77 o 
  -3  26  16        0.21       10.17     10.34 o 
  -2  26  16        6.83       10.07      6.83 o 
  -1  26  16        1.17       12.57      6.87 o 
   0  26  16       11.70       20.58      7.69 o 
   1  26  16        0.17        2.47      5.91 o 
   2  26  16        0.23       11.43     17.74 o 
  -3  27  16      112.34      103.46     21.59 o 
  -2  27  16       28.82       33.36     10.94 o 
  -1  27  16       35.55       29.31      8.76 o 
   0  27  16       33.21       46.52     11.73 o 
   1  27  16        1.04       11.54      6.00 o 
  -2  28  16        6.19        0.11      6.68 o 
  -1  28  16        2.03        0.04      7.57 o 
   0  28  16      101.95      114.28     23.04 o 
  -7   0  17       94.90      113.55     20.79 o 
  -5   0  17       56.43       31.02     12.86 o 
  -3   0  17      477.80      435.37     28.34 o 
  -1   0  17     1458.80     1267.77     48.47 o 
   1   0  17       68.38       61.85     12.12 o 
   3   0  17     1080.90     1186.06     76.63 o 
   5   0  17       19.82       37.30     11.92 o 
   7   0  17       48.79       80.48     19.47 o 
  -8   1  17       55.69       63.99     11.54 o 
  -7   1  17      128.78      134.13     15.65 o 
  -6   1  17        1.77        6.19      6.69 o 
  -5   1  17        8.01       12.19      5.84 o 
  -4   1  17       43.24       42.44      8.62 o 
  -3   1  17        9.84       27.46      9.75 o 
  -2   1  17      151.97      125.94      8.57 o 
  -1   1  17      349.40      356.12     14.71 o 
   0   1  17       73.20       85.11      6.97 o 
   1   1  17       18.97       30.81      4.74 o 
   2   1  17       50.57       59.90      6.31 o 
   3   1  17      727.62      808.06     42.86 o 
   4   1  17       15.38       11.84      7.78 o 
   5   1  17        0.21       14.28      7.00 o 
   6   1  17       12.94       38.06     10.31 o 
   7   1  17       39.38       57.04     15.20 o 
  -8   2  17        0.23        8.25      6.80 o 
  -7   2  17       32.25       28.00      8.66 o 
  -6   2  17        4.66        3.48      4.79 o 
  -5   2  17      106.40       97.51     12.40 o 
  -4   2  17       28.38       22.89      6.85 o 
  -3   2  17       14.94       17.58     10.41 o 
  -2   2  17       15.35       14.54      3.59 o 
  -1   2  17      175.07      187.96     26.32 o 
   0   2  17        9.89       28.27      5.59 o 
   1   2  17        6.94        6.54      3.48 o 
   2   2  17        4.40        9.60      2.82 o 
   3   2  17       77.45       81.54     12.17 o 
   4   2  17      121.07      144.47     14.42 o 
   5   2  17        4.35        8.19      7.49 o 
   6   2  17       45.50       45.55     10.52 o 
   7   2  17        4.90       10.15     12.49 o 
  -8   3  17        1.78        5.33      7.08 o 
  -7   3  17        0.10        4.62      6.30 o 
  -6   3  17      110.20       83.64     12.10 o 
  -5   3  17        0.18        5.14      5.90 o 
  -4   3  17      167.58      174.47     14.69 o 
  -3   3  17       38.82       38.89     14.52 o 
  -2   3  17      188.81      121.55      7.14 o 
  -1   3  17       16.99       30.46      4.41 o 
   0   3  17      340.10      304.45     13.85 o 
   1   3  17       52.39       51.58      5.89 o 
   2   3  17       80.85       76.46      5.43 o
[truncated: 126,902 more chars]
